# Supplementary material for: Regeneration in the absence of canonical neoblasts in an early branching flatworm
Source: Nat Commun. 2025 Jan 31;16:1232. doi: 10.1038/s41467-024-54716-x (PMC11785736; doi:10.1038/s41467-024-54716-x)
Supplement: Supplementary file 4 — Supplementary Data 1–11 [file 41467_2024_54716_MOESM4_ESM.xlsx]

## Sheet: Summary of Suplementary Data
Supplementary Data 1	SD1	Differentially expressed genes in irradiated Stenostomum brevipharyngium
Supplementary Data 2	SD2	Comparison of irradiation-sensitive genes in Stenostomum brevipharyngium, Schmidtea mediterranea and Macrostomum lignano
Supplementary Data 3	SD3	IDs of genes used for RNA in situ hybridization
Supplementary Data 4	SD4	Manually selected markers for single nuclei clusters
Supplementary Data 5	SD5	Manually selected markers for subclusters of cluster 7 (muscles and neurons I)
Supplementary Data 6	SD6	List of Stenostomum genes supporting grouping of cluster 4 and planarian neoblast in SAMap analysis
Supplementary Data 7	SD7	Changes in the number of individuals and statistical analysis of the irradiation survival curves
Supplementary Data 8	SD8	IDs of genes involved in cell division, ribosomal biogenesis, and germline multipotency program used in this study
Supplementary Data 9	SD9	Buffers used for nuclear extraction
Supplementary Data 10	SD10	Changes in the number of individuals and statistical analysis of the RNAi survival curves
Supplementary Data 11	SD11	Statistical analysis of the regeneration success rate in RNAi experiments

## Sheet: SD1
	Sbre_100Gy_log2FoldChange	Sbre_100Gy_padj	Sbre_200Gy_log2FoldChange	Sbre_200Gy_padj	Sbre_300Gy24h_log2FoldChange	Sbre_300Gy24h_padj	Sbre_300Gy72h_log2FoldChange	Sbre_300Gy72h_padj	blast_description
go_Sbre_v1_47554_2_1	5.15622	0.48002	0	1	5.95899	0.392345	7.66539	0.157533	WD repeat-containing protein 11-like
go_Sbre_v1_36129_2_1	0		2.76467		2.21812		7.6442
go_Sbre_v1_11268_3_1	-0.441055	0.932095	7.2299	0.000407645	6.23841	0.00848465	7.52988	0.000158973	ORM1-like protein 1
go_Sbre_v1_7180_3_1	8.32795	0.204812	7.18651	0.25128	5.99466	0.422418	7.41779	0.205569	calponin homology domain-containing protein DDB_G0272472-like
go_Sbre_v1_51316_1_1	3.862	0.0888007	5.02658	0.00871403	7.5855	3.61e-05	7.26189	2.7e-05
go_Sbre_v1_68195_1_1	3.39322	0.650372	6.62208	0.208916	4.94761	0.445556	6.65906	0.180945	IQ calmodulin-binding motif-containing protein 1-like
go_Sbre_v1_40653_1_1	7.06756	6.71e-07	6.61736	2.71e-06	7.11272	5.19e-07	6.57055	2.6e-06	dynein heavy chain
go_Sbre_v1_3997_1_1	6.62358	0.395327	4.90571	0.521851	5.13166	0.544113	6.56715	0.314206
go_Sbre_v1_47068_4_1	4.56431	0.58964	5.4476		0	1	6.5033	0.297281
go_Sbre_v1_56261_1_2	7.23839	0.0147821	7.0282	0.0132301	5.58249	0.0954872	6.36432	0.0243232	alpha tubulin 1
go_Sbre_v1_9675_1_1	6.23731	0.181219	4.86428	0.291933	4.94802	0.336066	6.1404	0.132003
go_Sbre_v1_11489_1_1	4.11305	0.0177429	6.40992	1.35e-05	6.41691	2.06e-05	6.00551	4.45e-05
go_Sbre_v1_59395_2_1	1.3906		3.20844		0		5.95422
go_Sbre_v1_38906_6_1	1.9662		2.81628		5.09437		5.90674	0.0309875
go_Sbre_v1_56359_17_1	5.93644	2.51e-69	6.38397	8.18e-81	6.91661	1.07e-79	5.89891	3.24e-69
go_Sbre_v1_53505_2_1	0		4.20618		5.34569		5.89352	0.378682
go_Sbre_v1_23364_2_1	0		0		0		5.87622		hypothetical protein
go_Sbre_v1_71640_1_1	6.41701	1.18e-05	6.5646	4.12e-06	6.66768	4.01e-06	5.8417	5.14e-05
go_Sbre_v1_29366_3_1	0		4.36193		5.82707		5.83388	0.00336836
go_Sbre_v1_29494_2_1	5.2928	0.0553851	5.37198	0.0365612	5.78897	0.0353385	5.8218	0.0170158	uncharacterized LOC102673389
go_Sbre_v1_9265_2_1	0		1.23391		0		5.67441
go_Sbre_v1_31089_2_1	6.5318	0.000279409	6.76335	9.5e-05	5.14333	0.00842118	5.59566	0.001606	DNA polymerase theta-like
go_Sbre_v1_51317_2_1	-0.5289	0.655168	2.88519	4.66e-07	5.01878	9.11e-18	5.44423	1.69e-24	nanos-like protein
go_Sbre_v1_38467_11_1	1.24899	0.616378	5.09765	0.000101487	6.11271	2.53e-06	5.44022	2.05e-05	uncharacterized protein K02A2,6-like
go_Sbre_v1_53856_1_1	6.06263	0.00490444	6.16583	0.00267164	4.97276	0.033915	5.419	0.0088653	copine
go_Sbre_v1_50919_3_1	0		3.85974		0		5.41617		cadherin 12, type 2 (N-cadherin 2)
go_Sbre_v1_60364_5_1	5.2686	0.0350503	4.54156		5.61737	0.024558	5.31141	0.0197929
go_Sbre_v1_42756_2_2	3.09085		4.01076		5.26438		5.21416	0.00362133
go_Sbre_v1_41288_2_1	5.005		5.24762		3.95136		5.19744	0.0872518	uncharacterized protein KIAA1958-like
go_Sbre_v1_25226_3_1	3.38464		2.1784		2.82142		5.1843
go_Sbre_v1_23175_1_1	0		0		0		5.15268
go_Sbre_v1_26807_2_1	2.9784		4.27645		0		5.14629
go_Sbre_v1_59331_1_1	6.299	0.00410753	3.92087	0.107314	6.01364	0.00850039	5.12699	0.0176744	kinesin-like protein unc-104
go_Sbre_v1_45857_2_1	4.74144		4.82874		5.37128		5.06958	0.00392767
go_Sbre_v1_56235_2_1	0		1.76515		0		5.06141		FAM135A
go_Sbre_v1_41348_1_2	5.48833	3.61e-191	5.45073	1.19e-188	5.6407	2.87e-167	4.99882	4.54e-159
go_Sbre_v1_40257_1_1	6.6531	0.00522304	5.89096	0.0120913	5.23686	0.0478629	4.97287	0.0376325	large subunit ribosomal protein L22e, cytoplasmic
go_Sbre_v1_23213_2_1	0		0		0		4.96705		WD repeat-containing protein mio-A-like
go_Sbre_v1_36689_2_1	5.70342		0		0		4.96704	0.478133
go_Sbre_v1_26792_1_1	0		5.13979		5.42425		4.90323	0.00620858
go_Sbre_v1_64183_1_1	4.50295		2.68158		0		4.89299
go_Sbre_v1_15660_1_1	5.34705	0.053213	5.89711		5.30568	0.0613636	4.83009	0.0608038	small subunit ribosomal protein S27e, cytoplasmic
go_Sbre_v1_20659_3_1	0		1.80902		4.52857		4.80129		dixin-like
go_Sbre_v1_38067_3_1	3.5967		0.455233		0.594656		4.79809
go_Sbre_v1_62502_1_1	3.00294		0		1.5024		4.79621		kinesin light chain 1-like
go_Sbre_v1_19299_1_1	2.19903		1.21299		0		4.78844		growth hormone secretagogue receptor type 1-like
go_Sbre_v1_20120_1_1	0		3.90076		4.12661		4.76894		uncharacterized LOC107216935
go_Sbre_v1_33211_2_1	1.84493		4.28401		5.50232		4.76141	0.0230077
go_Sbre_v1_60732_9_1	2.38562		2.32345		4.69359		4.75067	0.00624328
go_Sbre_v1_31727_1_1	2.99358		2.42059		2.50461		4.73979
go_Sbre_v1_59459_10_1	0		2.21299		0		4.73662
go_Sbre_v1_48740_3_1	0		0		0		4.73241
go_Sbre_v1_45284_1_1	0		4.01429		0		4.73222		Na(+)/H(+) exchanger protein 7-like
go_Sbre_v1_38468_2_1	2.39986	0.00550092	4.66718	5.31e-11	5.32103	1.3e-13	4.73196	2.21e-11
go_Sbre_v1_43819_2_1	1.9514		3.872		4.56385		4.72273
go_Sbre_v1_38475_9_1	3.49559	1.52e-05	4.63067	6.89e-10	5.66203	8.35e-14	4.70729	2.7e-10	uncharacterized protein K02A2,6-like
go_Sbre_v1_33722_1_1	4.19803	0.0127728	3.1764	0.0685695	4.41109	0.00794538	4.70212	0.00202659
go_Sbre_v1_41003_2_1	2.85728		6.10091		4.09035		4.65907	0.0786807
go_Sbre_v1_52393_2_1	5.39771	1.79e-81	6.28209	5.79e-111	6.14534	1.41e-85	4.6488	4.23e-61
go_Sbre_v1_64598_2_1	0		0		0		4.6453
go_Sbre_v1_28520_3_1	0		3.87322		2.49572		4.64016
go_Sbre_v1_21481_2_1	3.05093		3.85959		3.49594		4.6394
go_Sbre_v1_57158_10_1	0		0		4.48817		4.63625
go_Sbre_v1_34814_2_1	4.01588		2.19156		2.8173		4.62148
go_Sbre_v1_72330_2_1	6.93476	2.41e-05	1.30114	0.687421	6.75164	5.73e-05	4.59866	0.00833221
go_Sbre_v1_39599_1_1	5.58387		5.06498		3.08116		4.54598	0.128057
go_Sbre_v1_10592_1_1	3.37158		3.49285		4.12743		4.50482
go_Sbre_v1_69933_1_1	5.20103		4.95255		5.61044		4.47577	0.0146703	importin subunit alpha-4-like
go_Sbre_v1_42725_2_2	2.88747	0.00140897	4.19415	2.78e-07	4.46265	8.4e-07	4.46475	2.73e-08	galaxin-2-like
go_Sbre_v1_32523_2_1	2.59986		0		0.602816		4.46272
go_Sbre_v1_13289_2_1	4.45544		2.79487		0		4.45338
go_Sbre_v1_57549_3_1	3.85343		0		0		4.45195
go_Sbre_v1_36621_1_1	5.25161		4.41173		2.59604		4.44482	0.177561
go_Sbre_v1_50678_2_1	6.43948	0.146358	4.85792	0.275215	6.69721	0.138505	4.41938	0.305464	coronin-2B-like
go_Sbre_v1_24324_1_1	5.03803	0.0363777	4.33343		2.14656	0.513869	4.41368	0.052149	ATP-dependent RNA helicase eIF4A
go_Sbre_v1_64473_5_1	4.3282		2.89554		3.40831		4.41073
go_Sbre_v1_14552_1_1	1.91762		2.71502		2.16465		4.3997
go_Sbre_v1_53672_8_1	3.76849		3.10094		4.81594		4.39725
go_Sbre_v1_40712_1_1	0		1.23821		0		4.38379
go_Sbre_v1_38758_3_1	3.20941		4.44327		3.04518		4.37225	0.0185318
go_Sbre_v1_34332_1_1	4.3918	0.334174	5.71972	0.127299	3.13224	0.534807	4.36541	0.256723	oxalate:formate antiporter-like
go_Sbre_v1_41280_1_1	2.21985		1.23822		3.41857		4.34859
go_Sbre_v1_11380_1_1	0		0		0		4.3459		max-like protein X
go_Sbre_v1_30798_5_1	3.85317		3.68558		0		4.34433
go_Sbre_v1_26460_1_2	5.09312		3.13694		4.17205		4.34218		translation initiation factor 1A
go_Sbre_v1_62469_1_1	3.73996	2.32e-60	4.12591	3.06e-74	4.91734	6.82e-88	4.32539	7.32e-82
go_Sbre_v1_30775_1_3	3.2246	2.55e-08	3.82568	5.88e-12	4.95663	1.1e-17	4.32265	2.67e-15
go_Sbre_v1_38929_2_1	1.39622		1.23646		2.94951		4.3122		atrial natriuretic peptide receptor 3-like
go_Sbre_v1_32892_3_1	3.99628		2.7275		3.66303		4.31199
go_Sbre_v1_13844_2_1	3.68869		0.455234		0.581798		4.30567		ras-like protein family member 10B
go_Sbre_v1_35116_1_1	1.38361		0.455232		0.543126		4.30162		14-3-3-like protein D
go_Sbre_v1_60866_9_1	4.50207		5.05306		0		4.30059
go_Sbre_v1_19294_2_1	0		0.455232		1.5637		4.27652
go_Sbre_v1_11109_2_1	3.19788		2.21858		2.87226		4.2749
go_Sbre_v1_22056_2_1	1.97265		2.23339		2.63133		4.27298
go_Sbre_v1_34799_1_2	1.36768		4.30343		4.00527		4.25133
go_Sbre_v1_5502_2_1	2.99418		0		0		4.23291
go_Sbre_v1_12500_1_1	4.18823		3.33893		0		4.23262
go_Sbre_v1_16077_1_1	0		0		0		4.23195		calcium-binding mitochondrial carrier protein SCaMC-3-like
go_Sbre_v1_47350_1_1	3.96583	9.55e-74	4.28223	9.27e-87	4.80214	2.42e-93	4.2298	7.65e-85
go_Sbre_v1_30141_1_2	3.09554		3.44117		2.1299		4.22839
go_Sbre_v1_62147_5_1	0		1.81864		2.95351		4.22828
go_Sbre_v1_29196_3_1	3.94434		3.04431		2.89577		4.22496
go_Sbre_v1_30905_3_1	3.21475		0		4.39655		4.19932
go_Sbre_v1_37948_1_2	5.3404		5.56164		4.35166		4.18805	0.0919364	cofilin-like
go_Sbre_v1_6273_1_1	2.25715		2.51047		1.50603		4.18645
go_Sbre_v1_49540_5_1	0.447912		2.18078		2.21431		4.16374		uncharacterized LOC105321398
go_Sbre_v1_19191_1_1	0		0		3.36114		4.15283
go_Sbre_v1_1609_2_1	2.52448		2.53092		2.49626		4.13806
go_Sbre_v1_56263_10_1	0		1.42174		1.50004		4.13638
go_Sbre_v1_32179_2_1	4.2931	4e-06	3.29796	0.00067386	4.29863	4.43e-06	4.12685	5.79e-06	Caseinolytic peptidase B protein-like protein
go_Sbre_v1_60817_1_4	2.45271	0.125079	0.52527	0.814368	1.06064	0.618738	4.12371	0.00108769
go_Sbre_v1_49895_7_1	0.4479		0.455232		1.49952		4.10734
go_Sbre_v1_39462_8_1	0		1.23638		0		4.07794
go_Sbre_v1_62216_2_1	4.07911		3.7495		3.13026		4.06177
go_Sbre_v1_46100_1_1	2.75148		1.22934		0.544974		4.05624
go_Sbre_v1_36048_1_1	5.92424	0.018274	4.38558	0.0902264	3.27605	0.294464	4.03591	0.114106	S-Adenosyl homocysteine hydrolase
go_Sbre_v1_22130_1_1	3.35566		3.67954		3.99185		4.03221
go_Sbre_v1_50455_4_1	2.97472		2.64699		0.599913		4.02636
go_Sbre_v1_21448_3_1	3.08949		3.67097		4.07549		4.02273
go_Sbre_v1_41455_4_1	2.97694		0.455232		0		4.01839		glutamate receptor ionotropic, kainate 2-like
go_Sbre_v1_48216_4_1	4.64988		2.62892		4.37152		4.01099
go_Sbre_v1_62912_7_1	-2.38906		0.684078		-2.75544		4.00764
go_Sbre_v1_26697_1_1	3.28098		3.83976		4.10389		4.0053
go_Sbre_v1_35785_2_1	4.29874		2.99727		2.92455		4.00125		LL-diaminopimelate aminotransferase, chloroplastic
go_Sbre_v1_26748_1_1	4.85302		2.50304		1.62335		4.00074		proteasome subunit alpha type 2
go_Sbre_v1_71330_1_1	0		2.20623		3.84316		3.99869
go_Sbre_v1_12719_1_1	2.26333	0.0860655	2.2953	0.0586662	3.28943	0.00376314	3.99771	8.64e-05
go_Sbre_v1_30993_1_1	1.97615		0		3.44295		3.99573
go_Sbre_v1_25933_2_1	-1.47568		3.98899		4.62786		3.98538	0.0368555
go_Sbre_v1_46505_1_1	5.30053		4.07363		3.92781		3.9826	0.237962
go_Sbre_v1_35000_1_1	1.92882	0.629684	2.28683		2.30278	0.527288	3.97719	0.129783	nucleoredoxin-like
go_Sbre_v1_35841_3_1	2.88312		0		3.4387		3.97526
go_Sbre_v1_14544_2_1	1.87942		0.455233		0.545971		3.9737
go_Sbre_v1_2559_1_1	3.9113		3.02399		4.39619		3.97088		amyloid protein-binding protein 2-like
go_Sbre_v1_71993_1_1	1.91615		2.7017		2.89832		3.96665
go_Sbre_v1_42094_3_1	0		0		0		3.96605
go_Sbre_v1_53314_2_1	2.42773	0.0004766	3.76499	9.09e-10	4.94867	2.57e-15	3.96017	7.37e-11
go_Sbre_v1_47850_2_1	3.77666		4.72902		4.8802		3.95845
go_Sbre_v1_34666_1_1	2.9834		2.70119		1.91226		3.9574
go_Sbre_v1_4872_1_1	1.99691		5.1291		3.49863		3.95611
go_Sbre_v1_30334_1_1	3.55727		1.82981		3.63172		3.95588
go_Sbre_v1_29318_1_1	4.85215		1.94504		2.81986		3.95557		COPII GTPase subunit SAR1
go_Sbre_v1_56254_2_1	0		4.05721		2.81496		3.95179
go_Sbre_v1_72663_1_1	4.09263		2.20203		0		3.94794		20S proteasome subunit alpha type 1
go_Sbre_v1_46380_1_1	0.447901		3.6763		3.831		3.94651
go_Sbre_v1_1653_1_1	3.97676		2.50898		4.20752		3.93079		nucleoredoxin
go_Sbre_v1_36204_1_1	3.53804		1.23187		3.6151		3.91965
go_Sbre_v1_38553_1_2	5.74645	0.0510332	5.07269		5.59754	0.066938	3.91947	0.187395	nudix hydrolase 14, chloroplastic-like
go_Sbre_v1_17416_1_1	5.20049		4.25866		5.05617		3.91918	0.196586	hypothetical protein
go_Sbre_v1_4559_1_1	3.87678		2.52823		1.50648		3.9115
go_Sbre_v1_38699_1_1	5.00259		5.41316		0		3.90203	0.226295	zinc phosphodiesterase ELAC protein 2-like
go_Sbre_v1_3966_1_1	1.24754		2.33244		3.30387		3.9017
go_Sbre_v1_34577_1_1	5.34995		4.31986		4.01741		3.8993	0.0797687
go_Sbre_v1_29131_5_1	2.27744		0		4.23756		3.89467
go_Sbre_v1_44858_2_1	2.40599		3.76514		3.51621		3.89368
go_Sbre_v1_39872_1_1	2.90219		0.455233		2.62668		3.89238
go_Sbre_v1_62021_4_1	3.49603		2.83513		3.51356		3.88608	0.0884853
go_Sbre_v1_618_1_1	2.30849		2.27463		2.61694		3.88453
go_Sbre_v1_37458_6_1	2.95585		4.37557		4.5479		3.88209
go_Sbre_v1_22773_3_1	0		0.455232		3.29765		3.87566
go_Sbre_v1_24091_2_1	3.85931		0.455233		4.09018		3.87405
go_Sbre_v1_45304_1_1	2.27784		1.27087		3.10569		3.8704
go_Sbre_v1_30191_2_1	3.18551		4.34861		3.31188		3.86314		hypothetical protein
go_Sbre_v1_23331_2_1	0.997633		2.55528		3.03107		3.85745
go_Sbre_v1_14983_1_1	3.38724	0.0156706	1.58746	0.342179	3.17256	0.0382938	3.84545	0.00231784
go_Sbre_v1_63398_2_1	3.91804		3.66167		3.30365		3.8404
go_Sbre_v1_52392_1_1	5.55878	1.13e-55	6.29361	4.58e-72	5.86569	7.12e-52	3.83942	6.15e-27	scaffold attachment factor B1-like
go_Sbre_v1_8892_2_1	1.24193		3.27217		3.38091		3.83869
go_Sbre_v1_21304_1_1	2.0115		4.51398		3.82938		3.83786
go_Sbre_v1_8811_1_1	4.19861		3.24847		3.77167		3.82405		hypothetical protein
go_Sbre_v1_40095_3_1	1.22678		2.23087		3.32083		3.82292
go_Sbre_v1_52911_3_1	0		4.54258		3.81167		3.81899		polycystic kidney disease protein 1-like 2
go_Sbre_v1_30900_2_1	2.51459		0		3.2977		3.81865
go_Sbre_v1_28852_2_1	1.21366		2.71074		1.49847		3.81795		transposase-like
go_Sbre_v1_4396_2_1	0		3.22255		0		3.81767
go_Sbre_v1_38102_4_1	0.447902		2.24079		4.16077		3.80913
go_Sbre_v1_9490_2_1	0		0		0		3.80498
go_Sbre_v1_34134_1_1	3.42928		2.80875		2.55147		3.79914		transcription factor MBF1
go_Sbre_v1_36785_1_1	1.41614		2.68085		3.53182		3.79812		piggyBac transposable element-derived protein 2-like
go_Sbre_v1_5694_1_1	5.6793		3.17823		3.87193		3.79427	0.255571
go_Sbre_v1_15962_3_1	3.13548		1.24927		0.585206		3.79351		uncharacterized LOC106058787
go_Sbre_v1_70528_1_1	2.38846		2.70894		2.49505		3.79247		hypothetical protein
go_Sbre_v1_35237_2_1	1.91518		2.19521		2.9253		3.78405
go_Sbre_v1_68994_1_1	0		0.45523		0		3.78251
go_Sbre_v1_16349_1_1	0.447926		3.38598		5.65829		3.78067
go_Sbre_v1_4915_2_1	0.447895		0		1.62705		3.7794		FMRFamide receptor-like
go_Sbre_v1_31096_1_1	1.99362		0		0		3.77892		cholinergic receptor, nicotinic, alpha 3 (neuronal)
go_Sbre_v1_40438_5_1	1.85676		0.455233		2.08308		3.77822
go_Sbre_v1_43698_1_1	3.39229		2.17841		3.29838		3.77503		RNAse l inhibitor protein 2
go_Sbre_v1_25323_4_1	3.57645		0		3.34281		3.77483
go_Sbre_v1_52715_1_1	2.51743		2.49584		2.4935		3.77235
go_Sbre_v1_51220_3_1	0.447924		3.68674		0		3.76774
go_Sbre_v1_31849_1_1	0		3.92447		0		3.76555
go_Sbre_v1_31276_1_1	4.70167		3.38436		1.86296		3.76114	0.14102
go_Sbre_v1_38466_10_1	2.25236	0.00401374	3.23944	2.06e-06	4.68221	2.11e-12	3.75948	1.21e-08	uncharacterized protein K02A2,6-like
go_Sbre_v1_40510_1_1	3.58644		4.11761		4.2224		3.74811	0.130193
go_Sbre_v1_63234_1_1	3.85557	5.72e-11	3.86808	2.7e-11	4.4901	2.72e-14	3.74472	1.19e-10	importin subunit alpha-4-like
go_Sbre_v1_67400_1_1	4.14733		0.455233		2.12959		3.74439
go_Sbre_v1_5658_1_1	2.97621		0.455232		0.542528		3.74162		20S proteasome subunit beta type 1
go_Sbre_v1_16395_1_1	0		0.455231		2.07822		3.74114		uncharacterized LOC105207116
go_Sbre_v1_17859_1_1	5.82584		4.96042		4.87903		3.74088	0.128826	glutathione S-transferase (ISS)
go_Sbre_v1_60739_1_4	1.8353	3.4e-12	3.38031	1.12e-43	4.42265	4.42e-67	3.73336	1.48e-53	uncharacterized LOC107448063
go_Sbre_v1_12735_1_1	5.92215		3.92769		5.00174		3.73283		small subunit ribosomal protein S9e, cytoplasmic
go_Sbre_v1_28726_2_1	1.99239	0.247602	3.01031	0.0268199	3.89194	0.00417242	3.73222	0.00287805
go_Sbre_v1_47597_1_1	1.97523	0.560901	4.35723		2.95849	0.297148	3.73016	0.104576	caprin-1-like
go_Sbre_v1_14961_1_1	4.09311		1.77955		2.59719		3.72704		heat shock 70 kDa protein 14-like
go_Sbre_v1_50604_1_1	1.96987		2.94524		3.53204		3.71811
go_Sbre_v1_50562_1_1	3.03115		2.55424		2.08254		3.71733
go_Sbre_v1_63788_11_1	0		3.6319		4.39961		3.71346
go_Sbre_v1_62802_1_1	5.67998		4.96862		3.07525		3.71228	0.519353	glutamate synthase
go_Sbre_v1_52446_6_1	0		3.59068		2.49711		3.71211
go_Sbre_v1_55898_1_1	3.43245	0.5512	3.3735	0.511042	3.80016	0.4963	3.70904	0.418531	serine/threonine-protein kinase N1-like
go_Sbre_v1_5495_1_1	3.64859		3.77031		2.16551		3.70897
go_Sbre_v1_67377_1_1	0.447903		2.21841		0		3.70451		uncharacterized LOC105846660
go_Sbre_v1_43497_3_1	2.19868		2.80203		1.49845		3.70299
go_Sbre_v1_29132_6_1	1.22487		0.455233		2.62958		3.69331
go_Sbre_v1_42688_2_1	1.43245		1.47337		1.24561		3.6929		hypothetical protein
go_Sbre_v1_64984_1_2	4.02749	5.79e-147	3.9864	2.5e-144	4.26495	1.9e-133	3.68805	4.87e-124
go_Sbre_v1_14798_2_1	2.15634		-0.506561		2.5855		3.68603
go_Sbre_v1_32582_1_1	3.1095		2.63025		4.33007		3.67479	0.0493391
go_Sbre_v1_20791_1_1	1.87198		2.41962		2.89763		3.66973
go_Sbre_v1_26893_1_1	2.89369		4.15814		3.86633		3.66807	0.0521468
go_Sbre_v1_4735_1_1	2.34352		3.48177		3.66486		3.66542
go_Sbre_v1_37322_1_1	0		3.35445		1.62897		3.65853
go_Sbre_v1_844_2_1	0		0.45523		0		3.64885
go_Sbre_v1_11396_1_1	2.62715		2.80506		3.12692		3.64737
go_Sbre_v1_35249_1_1	3.39381		0		5.55962		3.64362		hypothetical protein
go_Sbre_v1_45088_1_1	1.52153	0.0422301	1.88142	0.00412934	3.08056	5.05e-07	3.63379	1.14e-10
go_Sbre_v1_3105_2_1	0		1.66747		0		3.63309
go_Sbre_v1_45840_2_1	0		5.44921		2.07591		3.63309
go_Sbre_v1_13720_1_1	1.9766		2.16593		0		3.63224		hypothetical protein
go_Sbre_v1_29762_1_1	5.34869		5.25763		3.1249		3.62876	0.536383	hypothetical protein
go_Sbre_v1_11488_1_1	1.38597		2.76255		0.608961		3.62405
go_Sbre_v1_9870_1_1	0		1.20567		1.49556		3.62308
go_Sbre_v1_38936_1_1	0		3.40511		3.40006		3.61376
go_Sbre_v1_59824_3_2	-0.595449		0.774741		1.66175		3.6054
go_Sbre_v1_30266_1_1	2.43103		2.4202		2.12885		3.60146
go_Sbre_v1_19913_1_1	3.24892		0.455232		0		3.5986		vesicular inhibitory amino acid transporter-like
go_Sbre_v1_72345_2_1	4.64173		2.49636		2.21489		3.59834		glutathione S-transferase
go_Sbre_v1_34849_1_1	5.09449		1.77282		2.81479		3.59707		pyridoxine biosynthesis protein
go_Sbre_v1_19345_1_1	1.38314		1.41912		3.66096		3.59416
go_Sbre_v1_36245_1_1	2.67527		1.81406		0		3.5941		glutamate receptor, metabotropic 4
go_Sbre_v1_20371_2_1	0.447889		0		0		3.58469
go_Sbre_v1_40870_3_1	2.01624		3.97185		1.91258		3.58462		elongation factor 2-like
go_Sbre_v1_40868_1_1	0		3.59626		3.54687		3.57846		elongation factor 2-like
go_Sbre_v1_23623_1_1	1.21589		0.455232		0		3.57541
go_Sbre_v1_34117_4_1	0.447889		0		0		3.57508
go_Sbre_v1_41376_1_2	3.25869		1.26608		2.53263		3.57113		zinc finger protein 85-like
go_Sbre_v1_71377_1_1	1.11555	0.686164	1.11246	0.643743	2.40194	0.242645	3.56942	0.0245967
go_Sbre_v1_42902_1_1	0		5.01155		0.542234		3.55009		probable RNA polymerase II transcription factor B subunit 1-1
go_Sbre_v1_16617_1_1	0		3.21215		0		3.54957
go_Sbre_v1_39716_1_1	0.867983		2.51819		2.88379		3.54523
go_Sbre_v1_68085_1_1	5.42645		3.75148		4.07549		3.54344	0.365667	profilin ii
go_Sbre_v1_42341_1_1	4.03686		0		3.78896		3.53931
go_Sbre_v1_40544_2_1	2.33566		0.27355		1.12617		3.53358
go_Sbre_v1_21161_1_1	3.7696		1.24059		0.541388		3.53355
go_Sbre_v1_34041_1_1	5.13361		4.11545		3.58097		3.5325		nascent polypeptide-associated complex subunit alpha-like protein 1
go_Sbre_v1_20805_2_1	1.21325		1.44375		0		3.53238
go_Sbre_v1_39890_1_1	0.447923		1.20476		2.63365		3.53147
go_Sbre_v1_30286_1_1	0.447895		0		0.540943		3.52895
go_Sbre_v1_55817_1_1	0.447895		0		0.540977		3.52715
go_Sbre_v1_6233_1_1	1.85995		2.33244		0		3.52642
go_Sbre_v1_35284_1_1	0		0		2.07591		3.52567
go_Sbre_v1_48244_2_1	3.56061		2.20439		0.596189		3.51881		dihydrolipoyl dehydrogenase, mitochondrial
go_Sbre_v1_29905_1_1	4.77569		4.50035		3.54692		3.51795		ATP-dependent protease HslVU, ATPase subunit
go_Sbre_v1_36260_5_1	3.37576		3.3532		3.99129		3.51372	0.131797
go_Sbre_v1_62840_4_1	2.31878		2.86481		3.12835		3.51254
go_Sbre_v1_44727_3_1	0.799017		0.970748		2.9692		3.50798
go_Sbre_v1_51491_7_1	2.58655		1.82062		1.65753		3.50545
go_Sbre_v1_29133_7_1	0		0		2.63479		3.50473
go_Sbre_v1_18449_1_1	1.96938		1.79878		2.08473		3.50329		glutathione S-transferase
go_Sbre_v1_61360_6_1	2.37562		2.31562		2.87347		3.50252
go_Sbre_v1_34588_2_1	2.44846		1.80655		0		3.50223
go_Sbre_v1_9579_3_1	4.60113		3.98881		2.79414		3.50107	0.196387	large subunit ribosomal protein L30e, cytoplasmic
go_Sbre_v1_35605_2_1	1.37661		3.25312		1.61666		3.49575
go_Sbre_v1_27083_1_1	0.4479		1.63584		0.542172		3.49362		translocon-associated protein subunit beta-like
go_Sbre_v1_2805_1_1	4.56354		1.77313		1.62586		3.49319
go_Sbre_v1_6835_1_1	2.74618		3.34832		2.205		3.49271
go_Sbre_v1_42695_4_1	5.52013	0.1263	5.203	0.123424	4.33638	0.2756	3.48939	0.33323	hypothetical protein
go_Sbre_v1_12818_2_1	1.74752		0.296966		1.63406		3.48824
go_Sbre_v1_50802_1_2	1.5963	0.0257801	2.62519	1.03e-05	3.07966	7.84e-07	3.48568	6.58e-10
go_Sbre_v1_58254_3_1	4.08928		3.97319		3.36181		3.48149		cubilin
go_Sbre_v1_28540_1_1	0		2.449		2.0836		3.48085
go_Sbre_v1_33591_4_1	0		0		3.14907		3.48074
go_Sbre_v1_59070_6_1	0.447892		1.77029		0		3.48066
go_Sbre_v1_4122_1_1	3.10449		2.41757		1.60845		3.48029
go_Sbre_v1_16288_1_1	2.83432		2.63078		3.5314		3.47878
go_Sbre_v1_50751_1_1	1.87284	0.00688932	2.03329	0.00172231	3.46167	6.73e-08	3.47691	2.33e-09	hypothetical protein
go_Sbre_v1_36891_1_1	1.98706		2.86513		2.80316		3.46914	0.0620557
go_Sbre_v1_14408_1_1	0		0.455232		1.62704		3.46764
go_Sbre_v1_57284_2_1	4.91556		3.9341		4.12593		3.46686		GRIM-19
go_Sbre_v1_52441_1_1	0		2.49111		3.29748		3.45398
go_Sbre_v1_48054_1_1	2.95172	2.55e-42	3.13506	2.14e-48	3.57504	8.47e-52	3.45391	7.52e-59
go_Sbre_v1_23672_3_1	0		1.19849		0		3.45063		60S ribosomal protein L7A
go_Sbre_v1_49518_1_1	1.77935		4.01468		0		3.44974
go_Sbre_v1_70187_1_1	0		0.455232		2.52916		3.44937
go_Sbre_v1_20469_1_1	1.28305		3.78994		4.9595		3.44885
go_Sbre_v1_24841_2_1	3.26947		3.61633		3.91077		3.44824	0.0954025
go_Sbre_v1_16717_1_1	2.43417		1.22958		2.34075		3.44822
go_Sbre_v1_72428_2_1	2.77086		3.98881		0		3.44805		essential meiotic structure-specific endonuclease 1
go_Sbre_v1_15876_2_1	1.96462		2.95562		2.50179		3.44396
go_Sbre_v1_63799_1_8	0.384025	0.414077	1.30318	1.51e-05	2.21363	1.26e-12	3.4379	1.23e-36	baculoviral IAP repeat-containing protein 7-like
go_Sbre_v1_64596_2_1	-0.513898		2.48334		0.554466		3.43623
go_Sbre_v1_41065_1_1	1.299	0.191178	3.24133	7.9e-06	3.92939	7.06e-07	3.42729	1.48e-06
go_Sbre_v1_70333_1_1	-0.142373	0.983084	4.97991	0.0790345	-0.0351014	0.994918	3.42462	0.253851
go_Sbre_v1_20450_2_1	2.62339		3.02594		2.8441		3.41164
go_Sbre_v1_50657_2_1	0		0		0		3.40942
go_Sbre_v1_27159_2_1	0		0.45523		1.4926		3.40942		histone-lysine N-methyltransferase SETMAR-like
go_Sbre_v1_52050_3_1	0.447887		0		0		3.40942		ABC transporter A family member 7-like
go_Sbre_v1_9377_1_1	0		0.45523		0.621253		3.40942
go_Sbre_v1_27496_4_1	2.6736		3.97839		4.47785		3.40508	0.0741022
go_Sbre_v1_45364_1_1	2.62882		2.05868		2.56352		3.40201
go_Sbre_v1_57910_2_1	2.24832		0		0.60806		3.40102
go_Sbre_v1_17328_1_1	2.77393		0		2.52832		3.39635
go_Sbre_v1_17139_3_1	0.558698	0.596324	1.98498	0.000854973	3.03043	1.55e-07	3.39416	1.6e-10
go_Sbre_v1_44245_4_1	3.40004		3.52798		4.77869		3.39318
go_Sbre_v1_21013_2_1	2.97551		1.41959		3.40149		3.39234		heat shock cognate 70 kDa protein
go_Sbre_v1_542_1_1	3.81675		2.76124		3.1721		3.39057		ubiquitin-conjugating enzyme E2 1-like
go_Sbre_v1_26702_5_1	2.97536		1.41883		0.602626		3.38957		uncharacterized LOC100374327
go_Sbre_v1_52670_7_1	0.013204		0.814233		4.00104		3.38957	0.10416
go_Sbre_v1_47801_2_1	4.26256		0		0		3.38923
go_Sbre_v1_18865_2_1	1.42788		3.28168		3.88611		3.38917
go_Sbre_v1_33291_1_1	5.0939		3.63029		3.34163		3.38717
go_Sbre_v1_26951_1_1	2.07248	0.350785	3.63252		4.08034	0.012826	3.38616	0.03541	tyrosine-protein kinase SRK2-like
go_Sbre_v1_59855_3_1	1.44011		3.21166		0		3.38593		epidermal growth factor receptor
go_Sbre_v1_55722_2_1	-3.40391	0.73117	2.96414		-3.77045	0.687317	3.37634	0.648668	probable phosphorylase b kinase regulatory subunit alpha
go_Sbre_v1_51076_3_4	4.96566	0.0221045	2.92382	0.227521	3.86978	0.107097	3.3674	0.126858
go_Sbre_v1_38830_1_1	4.13952	1.94e-05	3.74701	0.000108879	3.96477	5.85e-05	3.36731	0.000575698
go_Sbre_v1_18654_1_1	0		2.31256		3.81331		3.3623
go_Sbre_v1_30915_3_1	3.12629		2.69035		3.76626		3.35351	0.0551637
go_Sbre_v1_27596_4_1	1.91307		0		0		3.35279		V-type proton ATPase catalytic subunit A
go_Sbre_v1_48402_3_1	0		1.76244		3.29738		3.35231		hypothetical protein
go_Sbre_v1_38211_1_1	2.6037		0.455233		3.3811		3.35208
go_Sbre_v1_52567_1_1	0		0		3.29646		3.35039		speckle-type POZ protein A-like
go_Sbre_v1_15211_3_1	4.1171		3.53408		3.54822		3.34979	0.137621
go_Sbre_v1_35675_2_1	2.84772		3.56795		3.6937		3.34964
go_Sbre_v1_58060_2_1	0		0		4.81014		3.34837
go_Sbre_v1_56648_4_1	0.447913		0		3.63529		3.34604		hypothetical protein
go_Sbre_v1_25937_3_1	2.25746		3.13709		4.29825		3.3457
go_Sbre_v1_33972_1_1	1.42064		2.20599		4.1916		3.33469
go_Sbre_v1_35926_1_1	5.0544		5.20497		4.91273		3.33429	0.180179
go_Sbre_v1_54123_5_1	0.908282		-0.506561		-0.413926		3.33316		transient receptor potential cation channel subfamily A member 1-like
go_Sbre_v1_45275_1_1	1.66693	0.0737283	3.19625	2.11e-05	3.33295	8.05e-05	3.33282	6.2e-06	ATPase, Na+/K+ transporting, alpha 1a polypeptide, tandem duplicate 4
go_Sbre_v1_39387_1_1	4.96111		4.04768		4.0296		3.33116		la-related protein 4
go_Sbre_v1_55727_2_1	3.48729	0.14951	3.52108	0.11115	2.30922	0.417842	3.33074	0.121262	probable phosphorylase b kinase regulatory subunit alpha
go_Sbre_v1_41617_2_2	1.42081		3.73894		1.56341		3.32715
go_Sbre_v1_27131_1_1	1.422		1.80149		2.16928		3.3263
go_Sbre_v1_26493_2_1	0		1.24621		3.10121		3.31831		neuropeptide Y receptor Y4
go_Sbre_v1_24360_1_1	4.47928	0.0607907	2.21536		1.68226	0.614917	3.31497	0.155517	eukaryotic translation termination factor 1
go_Sbre_v1_18499_2_1	0		2.6804		0		3.3116		proteasome subunit alpha type 5
go_Sbre_v1_34352_5_1	0.447904		2.22755		2.17051		3.30825		uncharacterized LOC105250636
go_Sbre_v1_19589_1_1	2.67215		1.22222		3.66139		3.3076
go_Sbre_v1_2196_1_1	0.447886		0		0		3.30724
go_Sbre_v1_36662_1_1	2.29847		1.77836		2.08258		3.30653
go_Sbre_v1_8872_1_1	2.39026		0		2.17151		3.29933
go_Sbre_v1_3788_1_1	2.31778		0.00157502		2.18859		3.29646
go_Sbre_v1_47589_3_1	2.31556		2.16009		2.85561		3.29383	0.0417988
go_Sbre_v1_39322_1_1	4.20015		3.49033		0.543726		3.29302		20S proteasome subunit beta type 5
go_Sbre_v1_23120_1_1	6.06662		1.22959		1.5059		3.29262
go_Sbre_v1_29378_1_1	1.91601		2.61263		0.546702		3.29205
go_Sbre_v1_11284_1_1	0		0		0		3.29071		tyrosine-protein kinase isoform SRK1-like
go_Sbre_v1_44959_2_1	2.39025		0		5.01198		3.28454		ubiquitin carboxyl-terminal hydrolase 33-like
go_Sbre_v1_63785_1_1	2.39893		3.5949		4.54531		3.28391	0.115519
go_Sbre_v1_41480_1_1	0.447896		2.50438		0		3.28389
go_Sbre_v1_63787_10_3	2.46665	9.67e-09	3.54857	2.41e-18	3.22329	7.09e-13	3.28284	8.91e-16
go_Sbre_v1_36307_4_1	1.42017		3.15829		-0.374091		3.28083		transposon, putative
go_Sbre_v1_34227_1_1	2.23342		1.55681		2.65238		3.2803		shaggy-related protein kinase epsilon-like
go_Sbre_v1_21202_1_1	2.68678		1.82775		0.646391		3.27703		myosin-2 essential light chain-like
go_Sbre_v1_24576_1_1	1.97464		4.07394		2.13024		3.26747		uncharacterized protein K02A2,6-like
go_Sbre_v1_3824_2_1	1.45648		2.30462		1.16932		3.26687
go_Sbre_v1_52265_1_2	4.0073		3.2117		1.96026		3.26218
go_Sbre_v1_72178_1_1	2.30164		2.19843		3.54674		3.26113
go_Sbre_v1_17016_1_1	0.44789		0.455233		1.56352		3.25964		hypothetical protein
go_Sbre_v1_50311_5_1	2.2129		3.03051		0.54511		3.25859
go_Sbre_v1_67020_1_1	0.447919		3.62807		2.21528		3.25439
go_Sbre_v1_37383_3_1	-0.513891		2.72059		2.99256		3.25327		nanos homolog 3
go_Sbre_v1_20185_2_1	1.60935		3.61478		3.4002		3.25248
go_Sbre_v1_34055_1_1	0.447907		2.18568		3.14904		3.25002		THAP domain-containing protein 2-like
go_Sbre_v1_24867_1_1	2.35438		2.24288		3.34343		3.24324
go_Sbre_v1_27657_1_1	1.0585		0.291227		0.541055		3.24021
go_Sbre_v1_24577_2_1	0		0		2.92857		3.23925		uncharacterized protein K02A2,6-like
go_Sbre_v1_46432_1_1	2.94391		1.22879		2.12783		3.2377
go_Sbre_v1_39924_1_1	0		3.00517		0		3.23579		ribosome biogenesis protein NSA2 homolog
go_Sbre_v1_28398_3_1	0.447894		2.18852		0		3.23396
go_Sbre_v1_16557_1_1	1.74775	0.255596	2.77167	0.0187814	3.94972	0.000447861	3.23259	0.00341587
go_Sbre_v1_69665_1_1	0		0.455231		0.540697		3.23215
go_Sbre_v1_34163_1_1	0.447885		0		0		3.23138
go_Sbre_v1_44277_3_1	0		1.19849		0		3.22776
go_Sbre_v1_36519_8_1	1.77602		0		1.63264		3.22776		26S proteasome regulatory complex, subunit RPN2
go_Sbre_v1_22827_2_1	5.08213		3.15906		0		3.22776
go_Sbre_v1_23975_4_1	2.71486		2.48538		0		3.22741		26S proteasome regulatory complex, subunit RPN3
go_Sbre_v1_26004_1_1	2.71422		0.455231		0.540895		3.22623		peptidyl-prolyl cis-trans isomerase-like
go_Sbre_v1_13828_2_1	1.97212		3.8862		5.0123		3.2219
go_Sbre_v1_8768_1_1	4.70571		4.33122		3.94252		3.22095		hypothetical protein
go_Sbre_v1_26574_2_1	1.38887		0		0		3.21715
go_Sbre_v1_8268_1_1	0		0		0.540628		3.217
go_Sbre_v1_20246_1_1	0		1.23745		0		3.21125
go_Sbre_v1_67592_1_1	1.89872		1.37048		3.5513		3.19979	0.135526
go_Sbre_v1_13412_1_1	3.39959		0.455232		0		3.19105
go_Sbre_v1_63311_1_5	2.49196	0.0251186	1.90946	0.0903425	2.62023	0.0265313	3.19081	0.00104057
go_Sbre_v1_26039_5_1	2.39264		0		0		3.18782		cytosolic chaperonin protein, gamma subunit
go_Sbre_v1_44987_1_1	3.59734	2.23e-37	3.49715	8.66e-36	3.65999	4.86e-33	3.1785	1.39e-29	rhomboid-related protein 2-like
go_Sbre_v1_18813_2_1	2.90884		1.38187		-0.306967		3.1743
go_Sbre_v1_31601_2_1	3.22194	0.0323825	1.1414	0.573501	2.81075	0.0826393	3.17417	0.0218865	sodium bicarbonate cotransporter 3-like
go_Sbre_v1_26353_1_2	5.51175		1.7939		1.61807		3.16953		20S proteasome subunit beta type 6
go_Sbre_v1_6852_1_1	0		3.62321		2.12644		3.15728
go_Sbre_v1_34501_4_1	0.300472		3.46986		2.24716		3.15563
go_Sbre_v1_44725_1_1	2.97719		1.67216		-1.28279		3.15501
go_Sbre_v1_9107_1_1	2.91942		2.0412		2.14447		3.15224
go_Sbre_v1_29091_2_1	-0.513893		3.03095		1.86178		3.15219		atrial natriuretic peptide receptor 1-like
go_Sbre_v1_55001_2_1	1.01253		2.71734		1.57268		3.152
go_Sbre_v1_37882_5_1	-1.47564		0.682511		-1.84205		3.1509
go_Sbre_v1_53692_2_2	1.17687	0.0643812	1.86302	0.000347923	3.4121	1.38e-11	3.14984	2.15e-11
go_Sbre_v1_53880_2_1	0		0		0		3.14462		trypsin-1-like
go_Sbre_v1_64642_2_1	0		0		0		3.14462
go_Sbre_v1_37457_5_1	0		0.45523		0		3.14462		nuclear pore complex protein Nup50-like
go_Sbre_v1_27878_5_1	0.447895		0.45523		0		3.14462
go_Sbre_v1_8860_1_1	1.39054		0.45523		0		3.14462
go_Sbre_v1_40155_3_1	2.30576		3.41381		4.06623		3.14456		26S proteasome regulatory complex, subunit RPT1
go_Sbre_v1_22142_1_1	4.38121		1.21592		0		3.14406		cysteine synthase
go_Sbre_v1_42527_5_1	-1.47566		2.72728		0.542814		3.14203
go_Sbre_v1_49348_1_4	4.2014		2.96949		0		3.14104
go_Sbre_v1_2685_1_1	1.44282		2.21615		1.49462		3.14014
go_Sbre_v1_25758_3_1	2.37122		0.217044		1.30363		3.13866	0.0276305	serine/threonine-protein kinase HT1
go_Sbre_v1_48012_1_1	0		3.11085		3.21959		3.13736
go_Sbre_v1_67609_2_1	1.36667		2.82353		2.38172		3.13697
go_Sbre_v1_58_1_1	3.47452		0		2.07835		3.13691
go_Sbre_v1_26891_2_1	2.02884		2.22011		1.56389		3.1347		uncharacterized LOC105850092
go_Sbre_v1_34464_1_1	3.18733		3.48399		4.07449		3.13078		metabotropic glutamate receptor 2-like
go_Sbre_v1_58155_2_1	2.75344		3.08069		4.09045		3.12965
go_Sbre_v1_43370_1_2	5.05313	0.0456134	4.17433	0.095	3.4405	0.241255	3.12658	0.229884	translation initiation factor 5A
go_Sbre_v1_70764_1_1	5.75133		4.50669		3.12664		3.12292	0.348415	large subunit ribosomal protein L31e, cytoplasmic
go_Sbre_v1_70184_1_1	0.205479	0.808946	0.648664	0.219488	1.87407	4.72e-05	3.12227	4.08e-16	uncharacterized LOC100485404
go_Sbre_v1_60117_2_1	3.06761		4.1941		0		3.12056
go_Sbre_v1_61502_2_1	1.76928	0.296541	2.71186	0.0384816	3.82336	0.00248248	3.12032	0.0107768	RNA-directed DNA polymerase from mobile element jockey-like
go_Sbre_v1_59933_1_6	3.36071	1.45e-33	3.73011	3.56e-42	4.23719	3.84e-49	3.1203	3.71e-29	importin subunit alpha-4-like
go_Sbre_v1_11223_2_1	4.33168		2.19694		2.81862		3.11962		plastid import machinery, IAP100 protein
go_Sbre_v1_45787_4_1	4.67037	0.0775686	4.47217	0.0716303	3.62636	0.215753	3.11857	0.237565	hypothetical protein
go_Sbre_v1_62361_3_1	2.05382		3.53312		2.97651		3.11797
go_Sbre_v1_29373_2_1	3.33549		1.82347		3.12841		3.11443
go_Sbre_v1_39855_1_1	0		2.2542		1.49451		3.10634
go_Sbre_v1_18316_1_1	2.99476		0		2.49157		3.10476
go_Sbre_v1_50275_1_1	3.57909	1.98e-97	3.75739	3.04e-108	4.00582	2.81e-109	3.09276	2.46e-72	karyopherin alpha 4 (importin alpha 3)
go_Sbre_v1_25799_1_1	2.97545		1.21893		2.87213		3.09166		protein BOBBER 1-like
go_Sbre_v1_4494_1_1	4.96232		0		0.602505		3.09095		hypothetical protein
go_Sbre_v1_3309_1_1	5.11921		4.48612		2.89899		3.09043		ADP-ribosylation factor 1
go_Sbre_v1_28851_1_1	1.23949		-0.50656		-1.84205		3.08756		transposable element Tcb1 transposase
go_Sbre_v1_31271_1_1	0.447917		2.17713		3.31948		3.08698
go_Sbre_v1_29816_2_1	0		0		0		3.07958		zinc finger BED domain-containing protein 1-like
go_Sbre_v1_45031_1_1	1.9756		0		2.07747		3.0789
go_Sbre_v1_15543_1_1	0		3.04831		0		3.07857
go_Sbre_v1_22605_1_1	2.71234		0		3.36131		3.07738		mitochondrial import receptor subunit TOM20-2 family protein
go_Sbre_v1_2422_1_1	2.26865		0		3.56411		3.0758
go_Sbre_v1_6644_2_1	0		4.18692		2.84547		3.07519
go_Sbre_v1_47853_3_1	1.21091		1.81072		0.541927		3.0735
go_Sbre_v1_63967_2_1	0		5.15265		0		3.07322
go_Sbre_v1_22564_2_1	1.38916		0.455231		0		3.07206
go_Sbre_v1_2496_1_1	0		0.45523		0.540054		3.0702
go_Sbre_v1_29364_1_1	1.19628		0		0.621285		3.0702
go_Sbre_v1_8683_1_1	3.33742		1.2329		2.92426		3.06877		40S ribosomal protein S6
go_Sbre_v1_21141_4_1	0.447897		3.31758		3.91276		3.06439
go_Sbre_v1_13623_1_1	4.78586		3.2495		3.52837		3.06241		translation initiation factor 3, subunit B
go_Sbre_v1_6756_1_1	2.82298		0		2.07998		3.0617		uncharacterized protein K02A2,6-like
go_Sbre_v1_28073_1_1	2.64288		1.53196		1.70621		3.05991	0.0365019	uncharacterized protein K02A2,6-like
go_Sbre_v1_9581_2_1	2.8663	0.00663014	3.16693	0.00124818	3.36853	0.000895311	3.05831	0.00165931	eukaryotic translation elongation factor 2, gene 2
go_Sbre_v1_48015_1_1	3.74885	2e-285	3.49434	7.14e-248	3.5431	7.4e-206	3.05779	5.06e-190	X-ray repair cross-complementing protein 5-like
go_Sbre_v1_58842_1_1	1.27844		1.81481		3.38033		3.05641
go_Sbre_v1_25308_1_1	2.97512		3.02601		4.30123		3.05406
go_Sbre_v1_39238_1_1	4.71488		3.49482		4.24804		3.04425		hypothetical protein
go_Sbre_v1_14115_1_1	1.6228		2.56892		1.46509		3.0435
go_Sbre_v1_34855_1_1	1.58582		-1.47318		1.2		3.03517	0.0517392
go_Sbre_v1_9262_1_2	-1.47567		1.83747		1.20704		3.03245
go_Sbre_v1_69634_1_1	0.994887		3.14598		4.19816		3.03053
go_Sbre_v1_48574_1_1	0.631572	0.464936	2.16682	2.41e-05	3.19777	3.52e-10	3.02953	2.71e-10	NF-kappa-B inhibitor cactus 1
go_Sbre_v1_59823_2_2	0.338621	0.907271	0.373827		1.99005	0.206947	3.02952	0.0135232
go_Sbre_v1_37681_4_1	4.20077		3.33531		2.08032		3.0294		GH20863 gene product from transcript GH20863-RA
go_Sbre_v1_3118_1_1	1.38254		1.25147		3.12569		3.02378
go_Sbre_v1_43546_1_1	1.36006	0.113974	1.71249	0.0198203	2.72831	0.000104106	3.01932	1.86e-06
go_Sbre_v1_13682_1_1	2.01399		0		0		3.01895
go_Sbre_v1_69684_1_1	0		4.14046		3.49276		3.01847
go_Sbre_v1_34042_1_1	0		1.23735		2.21797		3.01582
go_Sbre_v1_64392_3_1	4.90408		4.86836		3.43673		3.01528		aldehyde dehydrogenase, mitochondrial precursor
go_Sbre_v1_15231_2_1	2.13573		1.60169		2.64972		3.00931
go_Sbre_v1_23224_3_1	0		1.24241		0.54175		3.00898		speckle-type POZ protein-like
go_Sbre_v1_12764_1_1	5.25039	0.0078684	5.64693	0.00230919	4.81673	0.018367	3.00575	0.164797	mitochondria-targeted chaperonin
go_Sbre_v1_35393_1_2	2.71511		2.13991		3.30694		3.00466
go_Sbre_v1_17430_1_1	0		1.20255		2.21803		2.99993
go_Sbre_v1_32202_2_1	2.67994	3.82e-18	3.1635	4.74e-26	3.68601	4.59e-33	2.99336	3.39e-23
go_Sbre_v1_30530_2_1	1.43013		2.18427		3.17219		2.99093
go_Sbre_v1_72555_1_1	4.26256	0.0544024	3.17158	0.162659	2.43808	0.371784	2.9903	0.173754	30S ribosomal protein SAe
go_Sbre_v1_44852_1_1	1.45383		2.31088		2.53276		2.98727
go_Sbre_v1_19862_1_1	0.414786		1.57173		1.12663		2.98567
go_Sbre_v1_6522_1_1	4.20128	0.4261	4.07251	0.39305	2.15502	0.730798	2.98483	0.532004	hypothetical protein
go_Sbre_v1_25543_3_1	0.447904		3.22523		3.21561		2.98443
go_Sbre_v1_67593_1_1	0		0		0		2.98419
go_Sbre_v1_67063_1_1	3.96039		3.80517		2.87274		2.98387		S-phase kinase-associated protein 1
go_Sbre_v1_55165_4_1	0		1.20132		0		2.9826
go_Sbre_v1_13119_1_1	0		0.455232		2.49257		2.97793
go_Sbre_v1_11216_1_1	1.20958		0		2.0791		2.97792
go_Sbre_v1_60616_1_1	0		0		2.07591		2.97529
go_Sbre_v1_20105_1_1	0		1.19849		0		2.97529
go_Sbre_v1_18991_1_1	0.447912		0		4.09519		2.97276
go_Sbre_v1_27995_1_1	0.465859		2.72311		1.71073		2.97245
go_Sbre_v1_64861_2_1	0		0		2.90042		2.97164
go_Sbre_v1_42525_3_1	1.9524		2.38374		-0.415348		2.9708
go_Sbre_v1_11998_1_1	0		0		2.07591		2.96972
go_Sbre_v1_28829_1_1	3.33084		1.92232		3.33585		2.96917
go_Sbre_v1_12131_2_1	2.94037		2.91149		3.66276		2.96787
go_Sbre_v1_27737_1_1	2.83782	0.161863	2.13979	0.292518	1.77507	0.464426	2.96712	0.0910853	actin, beta
go_Sbre_v1_61243_2_1	4.28069		1.83969		2.923		2.9669
go_Sbre_v1_33832_5_1	0		0		0		2.96407		cyclin-dependent kinase 2
go_Sbre_v1_43946_4_1	0		0		0		2.96407
go_Sbre_v1_64297_8_1	0		0		0		2.96407
go_Sbre_v1_15322_2_1	0		0.45523		0		2.96407		hypothetical protein
go_Sbre_v1_34689_7_1	1.97691		0		1.49262		2.96407
go_Sbre_v1_6289_1_1	1.38947		0		1.56404		2.96302		piggyBac transposable element-derived protein 3-like
go_Sbre_v1_5988_1_1	4.20136		3.85873		0		2.96245		hypothetical protein
go_Sbre_v1_70845_1_1	2.79634		2.56929		2.2491		2.96208
go_Sbre_v1_64729_2_1	1.80728		2.88996		3.58126		2.96199
go_Sbre_v1_43400_2_1	2.39409		2.87734		-1.84206		2.95946		uncharacterized LOC101235307
go_Sbre_v1_38469_3_1	0.808518	0.688168	2.43647	0.0415742	3.69625	0.00146864	2.95753	0.00734395
go_Sbre_v1_20467_1_1	0.447893		1.96528		0		2.95482
go_Sbre_v1_9859_1_1	0.447882		0		0		2.95173
go_Sbre_v1_31637_1_1	1.00368		3.20434		2.59769		2.95104	0.149238
go_Sbre_v1_31739_2_1	-0.454469		1.12197		2.04735		2.94973
go_Sbre_v1_33006_2_1	2.85792		2.36571		1.23926		2.94967
go_Sbre_v1_27387_2_1	4.03675		2.56205		3.27714		2.94953
go_Sbre_v1_23348_3_1	0		0		2.49096		2.94424
go_Sbre_v1_36907_2_1	1.18117	0.525732	2.41773	0.0570708	2.47447	0.0716036	2.94347	0.0116489
go_Sbre_v1_45250_1_2	0.494141	0.544371	0.948912	0.106784	1.94504	0.000538403	2.94283	2.56e-10	hypothetical protein
go_Sbre_v1_15423_1_1	3.16046		2.85741		2.53232		2.94111
go_Sbre_v1_52160_1_1	2.00553		1.55617		-0.413894		2.937
go_Sbre_v1_57070_3_1	2.76421		0		3.72618		2.93342
go_Sbre_v1_37384_4_1	1.96861		1.51215		2.38398		2.93222
go_Sbre_v1_34833_1_1	2.59801		2.67166		3.35807		2.93128		nucleosome assembly protein 1;3-like
go_Sbre_v1_55857_3_1	1.38048		2.22256		2.08469		2.92674		amyloid protein-binding protein 2-like
go_Sbre_v1_13843_1_1	2.73658		1.30505		3.68567		2.91996
go_Sbre_v1_43553_1_1	1.03551	0.42818	2.25496	0.0103834	2.72705	0.002297	2.91796	0.000310979	acyl-CoA synthetase family member 2
go_Sbre_v1_47189_1_1	2.74393		1.68327		-0.380155		2.91646
go_Sbre_v1_37475_4_1	0.995238		3.34888		3.07918		2.91497		hypothetical protein
go_Sbre_v1_28392_5_1	1.31161		3.23994		-1.84206		2.91318
go_Sbre_v1_71521_1_1	5.27483		3.85454		2.58179		2.91092		hypothetical protein
go_Sbre_v1_19574_1_1	1.42988		3.52721		1.56366		2.91018
go_Sbre_v1_72346_1_1	1.97404		2.17529		0		2.90344
go_Sbre_v1_21242_1_1	1.49247		1.45205		0.295159		2.9018	0.0188981
go_Sbre_v1_45074_4_1	3.04194		3.0077		1.8032		2.90141	0.168145
go_Sbre_v1_25720_4_1	1.29831		0.981344		2.47323		2.90096
go_Sbre_v1_28116_1_1	2.9139		1.11378		1.9877		2.89989
go_Sbre_v1_42052_2_1	3.27347		4.00083		1.50791		2.89937		UNC93-like protein
go_Sbre_v1_20370_1_1	3.28403		2.10367		3.81764		2.896
go_Sbre_v1_61699_2_2	2.54768		-0.506561		2.61873		2.89507
go_Sbre_v1_53596_2_1	-0.587222		1.51383		1.49474		2.89393
go_Sbre_v1_36119_2_1	2.9355		3.33589		1.86005		2.89104		eukaryotic translation initiation factor 4E-like
go_Sbre_v1_37381_1_1	2.80241	0.00922283	2.72087	0.0085782	3.04721	0.00387905	2.88844	0.00379335
go_Sbre_v1_54660_1_2	3.18102	3.72e-39	3.58207	1.11e-50	3.9213	3.63e-54	2.8882	1.99e-32
go_Sbre_v1_32361_1_1	1.92483		2.43402		-1.84206		2.88739
go_Sbre_v1_68858_1_1	0		0.45523		1.63157		2.88675
go_Sbre_v1_17810_1_1	1.43883		0.455232		0.611635		2.88408		hypothetical protein
go_Sbre_v1_41750_1_1	4.28959		4.07419		0.656117		2.88221	0.402897	small subunit ribosomal protein S15Ae, cytoplasmic
go_Sbre_v1_3433_1_1	3.32998		1.81587		1.90821		2.8816	0.367171	20S proteasome subunit beta type 7
go_Sbre_v1_26350_1_1	1.87351		3.33833		3.21756		2.8798		sterol 26-hydroxylase, mitochondrial-like
go_Sbre_v1_30094_1_3	1.89092	7.49e-06	2.04175	5.22e-07	3.23214	3.1e-15	2.87962	7.81e-14
go_Sbre_v1_22555_2_1	0		0		0		2.87959
go_Sbre_v1_15562_1_1	0		0		0		2.87959		hypothetical protein
go_Sbre_v1_7276_1_1	0		0		0		2.87959
go_Sbre_v1_53383_1_1	0		0		0		2.87959
go_Sbre_v1_9767_1_1	0		0		0		2.87959
go_Sbre_v1_23662_2_1	0		0.45523		0		2.87959
go_Sbre_v1_23578_1_3	0		1.23391		0.540054		2.87959
go_Sbre_v1_61876_1_1	0.447897		0		0.540055		2.87959
go_Sbre_v1_7689_2_1	1.97688		0		0		2.87959
go_Sbre_v1_18464_2_1	0		0.455232		1.56391		2.87916
go_Sbre_v1_788_2_1	1.32814		1.82292		1.56355		2.87739
go_Sbre_v1_10078_1_1	0.447898		2.54643		2.16959		2.87638
go_Sbre_v1_35536_2_1	2.5358	0.205985	3.17339	0.0632386	2.84359	0.157565	2.87635	0.0884216	E3 ubiquitin-protein ligase MIB2-like
go_Sbre_v1_20055_1_1	5.29215		3.84426		5.6792		2.87496	0.24381	protein phosphatase 1, regulatory subunit 12A
go_Sbre_v1_30985_2_1	1.07307		-2.01029		3.25807		2.874	0.276308	transposable element Tcb1 transposase
go_Sbre_v1_18910_1_1	0		0		0		2.87308
go_Sbre_v1_48846_2_5	-0.173425	0.95593	0.161222	0.946637	1.9568	0.200307	2.8706	0.015961
go_Sbre_v1_23434_1_1	-0.589809	0.859021	-1.09417	0.660916	1.4331	0.54145	2.86942	0.0760117
go_Sbre_v1_41035_1_1	2.37091	0.055323	2.42115	0.0350654	1.75979	0.19982	2.86808	0.00707655
go_Sbre_v1_20670_1_1	0.447881		0		0		2.86648
go_Sbre_v1_35579_1_1	2.29387		0.585016		1.55496		2.86574
go_Sbre_v1_31646_1_1	0		2.51225		0.541906		2.86514
go_Sbre_v1_47809_3_1	3.18867		1.63959		1.49751		2.86512
go_Sbre_v1_59093_1_1	0		2.6661		2.52884		2.86512		uncharacterized LOC106673655
go_Sbre_v1_21446_1_1	1.85426		0.455232		1.50014		2.86429
go_Sbre_v1_39801_2_1	0.447905		1.81733		2.92701		2.86408
go_Sbre_v1_16174_1_1	1.87561		1.79722		2.49668		2.86297
go_Sbre_v1_39975_4_1	0.447902		3.02565		3.38116		2.86201
go_Sbre_v1_37042_3_1	3.68531		3.23021		2.12867		2.86072
go_Sbre_v1_54719_4_1	2.20736		2.53541		2.55223		2.85138
go_Sbre_v1_66681_1_1	2.32589		0		0		2.84458
go_Sbre_v1_68971_1_1	0		2.51307		0		2.8444
go_Sbre_v1_46511_1_1	1.41367		-0.506561		1.95944		2.84297		polo-like kinase 1
go_Sbre_v1_6375_1_1	3.51982		3.14637		3.13032		2.84248
go_Sbre_v1_23392_1_1	3.43922		2.80584		0		2.83932
go_Sbre_v1_36838_1_1	0		2.21911		3.12648		2.83899
go_Sbre_v1_33178_5_1	3.64606		2.05435		2.55008		2.83787
go_Sbre_v1_39821_1_2	5.2		4.29851		4.87178		2.83569	0.358525	E3 ubiquitin-protein ligase NEDD4-like
go_Sbre_v1_26531_1_1	2.25531		2.56171		2.68452		2.83518	0.104478
go_Sbre_v1_59946_3_1	0.447906		3.53615		1.56369		2.82952
go_Sbre_v1_27845_2_1	0		0		4.0435		2.82064
go_Sbre_v1_17440_1_1	0		0		0		2.82006
go_Sbre_v1_70361_1_1	0		0		0		2.82006
go_Sbre_v1_5730_1_1	0		0		0		2.82006
go_Sbre_v1_32075_2_1	0		0		0		2.82006
go_Sbre_v1_1171_2_1	0		0		0		2.82006		hypothetical protein
go_Sbre_v1_598_1_1	0		0		0		2.82006		asparaginyl-tRNA synthetase 1, cytoplasmic / asparagine-tRNA ligase 1 (ISS)
go_Sbre_v1_55522_4_1	0		0		0		2.82006
go_Sbre_v1_10323_2_1	0		0		0		2.82006		protein disulfide-isomerase domain
go_Sbre_v1_35940_1_1	0		0		0		2.82006
go_Sbre_v1_35285_2_1	0		0		0		2.82006
go_Sbre_v1_69144_1_1	0		0.45523		0		2.82006
go_Sbre_v1_6727_1_1	0		0		3.42317		2.82006
go_Sbre_v1_10580_2_1	0		0		0.540054		2.82006
go_Sbre_v1_23661_1_1	0		0		0.621253		2.82006
go_Sbre_v1_23731_2_1	0		1.19849		0		2.82006
go_Sbre_v1_20109_1_1	0		1.23391		0		2.82006
go_Sbre_v1_69625_1_1	0		1.23391		0.540054		2.82006
go_Sbre_v1_9653_1_1	0		1.23391		2.07591		2.82006
go_Sbre_v1_20150_1_1	1.776		0		0.540056		2.82006		uncharacterized LOC105843280
go_Sbre_v1_3522_2_1	2.39266		0		0.621307		2.82006
go_Sbre_v1_30946_3_1	0		0		3.94407		2.81849		GDP-mannose 4,6-dehydratase
go_Sbre_v1_36975_3_1	3.67689		3.054		0.7549		2.81749	0.191267
go_Sbre_v1_6056_1_1	-3.39263		0.928526		2.68092		2.8162	0.280471
go_Sbre_v1_40565_2_2	2.39191		0		0.540679		2.81567		nucleolin, putative
go_Sbre_v1_28641_2_1	1.70953		-1.46835		2.6529		2.81556
go_Sbre_v1_43378_2_1	1.78037		1.80451		2.49116		2.81475		glycine receptor, alpha 2
go_Sbre_v1_28612_2_1	3.11358		0		0.615089		2.81312
go_Sbre_v1_68272_1_1	1.77598		0		0		2.81248
go_Sbre_v1_35457_2_1	3.25936		3.49013		1.63001		2.81228
go_Sbre_v1_26688_1_1	0		1.79147		3.81107		2.81224
go_Sbre_v1_24779_1_1	4.59714	0.0540868	3.01211	0.234789	2.59185	0.384744	2.80979	0.250513	large subunit ribosomal protein L5e, cytoplasmic
go_Sbre_v1_2451_1_1	1.78509		1.79434		0.611637		2.80868
go_Sbre_v1_38927_2_1	0.447906		4.27274		0		2.80655
go_Sbre_v1_23937_1_1	0.447919		3.33474		2.8719		2.80414
go_Sbre_v1_9081_1_1	4.09377		3.23998		0.607988		2.80336		hypothetical protein
go_Sbre_v1_25317_1_1	3.34399		2.49598		4.07452		2.80266		aldehyde dehydrogenase, mitochondrial-like
go_Sbre_v1_13785_1_1	1.05533		1.58919		0.658922		2.80116
go_Sbre_v1_45342_2_1	1.78561		1.28037		0.548066		2.79971
go_Sbre_v1_50312_6_1	2.80867		1.64658		1.89845		2.79885
go_Sbre_v1_22904_4_1	2.017	0.0224779	1.63874	0.0637732	2.51311	0.00458719	2.79422	0.000242264
go_Sbre_v1_45615_1_1	0		4.37494		2.81547		2.7924
go_Sbre_v1_41060_2_1	1.91323		3.63716		0.601259		2.78827
go_Sbre_v1_50841_3_1	1.91476		2.88187		2.81693		2.78657		retrotransposable element Tf2 155 kDa protein type 1
go_Sbre_v1_59825_4_1	-0.11429		1.88006		2.75959		2.78654	0.12239
go_Sbre_v1_19473_5_1	2.71705		1.40918		4.14912		2.77855		1-phosphatidylinositol 4,5-bisphosphate phosphodiesterase epsilon-1-like
go_Sbre_v1_25871_1_1	3.63922		3.57076		3.39609		2.77809
go_Sbre_v1_33510_1_1	0		0		0		2.77717		cytosolic chaperonin protein, theta subunit
go_Sbre_v1_23772_1_1	0		0		2.07591		2.77717		vacuolar sorting protein 23A
go_Sbre_v1_33875_2_1	-1.47566		-1.46835		-1.84205		2.77585
go_Sbre_v1_60628_1_1	3.37934		1.13418		3.24562		2.77551	0.295328
go_Sbre_v1_47470_3_1	2.72871		3.66603		3.69744		2.77545
go_Sbre_v1_46291_2_1	1.97618		0		0.618202		2.7743		glutathione-s-transferase (ISS)
go_Sbre_v1_17137_1_1	0.972301	0.42277	1.21682	0.221938	2.39443	0.00545517	2.7725	0.000250746
go_Sbre_v1_51446_2_1	3.49711		0		0		2.76926
go_Sbre_v1_28414_4_1	1.37083		2.64992		1.72187		2.76747		putative nuclease HARBI1
go_Sbre_v1_25084_1_1	0.447911		1.24246		2.81353		2.76626
go_Sbre_v1_2426_1_1	2.51507		2.17484		0.541771		2.76621
go_Sbre_v1_38963_1_1	0		3.52967		2.49362		2.76535
go_Sbre_v1_5377_1_1	0		1.65834		2.21807		2.76307
go_Sbre_v1_42144_1_1	1.44418		0		1.49391		2.76291
go_Sbre_v1_36568_1_1	3.63305		2.36708		0.555966		2.75884
go_Sbre_v1_160_1_1	2.42988		1.24803		2.21406		2.75837
go_Sbre_v1_37631_1_1	1.31201		3.58932		2.12572		2.75522		protein ZBED8-like
go_Sbre_v1_33457_1_1	3.51841		3.26824		3.08516		2.75293	0.355652	glutamine synthase
go_Sbre_v1_11490_2_1	0.362394		4.31462		4.33944		2.74648	0.210248
go_Sbre_v1_42350_5_1	5.25788		2.68598		3.07995		2.7448	0.33677
go_Sbre_v1_20838_1_1	2.20713		2.93199		2.22808		2.74475		phosphoribosylformylglycinamidinesynthase
go_Sbre_v1_22672_1_1	2.38809		3.37585		0.543564		2.74403		hypothetical protein
go_Sbre_v1_21970_1_1	3.71531		0		2.21698		2.74219		thioredoxin-like protein 1
go_Sbre_v1_8156_1_1	2.94531		0		0		2.74193
go_Sbre_v1_28871_3_1	0		0.45523		0		2.74132		ER membrane protein complex subunit 1-like
go_Sbre_v1_31681_1_1	0.839283		-0.50656		-1.84205		2.73831		uncharacterized LOC103311885
go_Sbre_v1_23888_1_1	-0.513891		3.38064		2.34344		2.73355
go_Sbre_v1_24690_1_1	1.97689		0		0		2.7331		hypothetical protein
go_Sbre_v1_62909_4_1	4.39573		4.43969		3.49456		2.72801
go_Sbre_v1_26798_1_1	1.49085	0.00202744	0.821587	0.132953	2.08689	1.86e-05	2.72738	7.37e-11
go_Sbre_v1_16884_1_1	2.77045		2.24318		1.62832		2.72373
go_Sbre_v1_24441_2_1	0		3.83162		1.49965		2.71838
go_Sbre_v1_63659_9_1	1.68279		-0.0974659		2.78585		2.7181
go_Sbre_v1_42579_3_1	1.72035		0.795637		-2.72891		2.71773
go_Sbre_v1_12079_1_1	1.6416		0.841805		-1.84205		2.71667
go_Sbre_v1_60962_2_1	1.27325		0.644049		1.75212		2.7164
go_Sbre_v1_18650_1_1	0.347819		1.66173		2.74907		2.71342
go_Sbre_v1_61369_2_1	3.77241		0.331674		3.30685		2.70961
go_Sbre_v1_10004_2_1	1.06942		0.716605		2.72213		2.70876	0.0391094
go_Sbre_v1_38470_4_1	2.32963		0.886873		2.4848		2.70208	0.341641	uncharacterized protein K02A2,6-like
go_Sbre_v1_7767_1_1	0.447904		3.6056		4.37152		2.69755
go_Sbre_v1_31218_1_1	3.64131	0.293453	1.35999		2.38484	0.549543	2.69688	0.39935	opsin-1
go_Sbre_v1_42574_2_1	3.00243		1.80605		3.54633		2.69635
go_Sbre_v1_12838_1_1	3.61534		0.455234		4.56403		2.69492
go_Sbre_v1_2937_2_1	1.38305		3.16145		2.08234		2.69445
go_Sbre_v1_43453_1_1	2.9638		1.7767		2.08211		2.6932
go_Sbre_v1_57311_1_1	0.137558	0.958561	0.685836	0.661634	0.319621	0.874118	2.68864	0.00640459	ssu-2 homolog (C, elegans)
go_Sbre_v1_19370_1_1	0.447879		0		0		2.68779
go_Sbre_v1_27798_2_1	-2.97819		1.10975		0.952203		2.68687
go_Sbre_v1_14097_1_1	0		2.67626		1.631		2.6851
go_Sbre_v1_38178_1_1	1.05582	0.633792	1.34686	0.452097	1.60865	0.388545	2.68351	0.0501778
go_Sbre_v1_3183_1_1	1.97422		0.455232		2.49256		2.6808
go_Sbre_v1_35965_2_1	4.56178		3.42009		4.24828		2.67952		hypothetical protein
go_Sbre_v1_10807_2_1	1.97395		2.73602		1.49747		2.67872
go_Sbre_v1_59497_6_1	1.97761		2.58621		3.44847		2.67723
go_Sbre_v1_7289_1_1	2.42991		1.77392		2.08133		2.67566
go_Sbre_v1_58633_3_1	2.01976		1.59276		0.60088		2.6744
go_Sbre_v1_63498_3_1	0.0611848	0.970334	0.554518	0.531695	1.30976	0.0805349	2.67028	1.99e-06
go_Sbre_v1_17125_1_1	3.39318		1.20466		1.49516		2.66967		ribonucleo protein component Snu13p
go_Sbre_v1_16624_1_1	0.501593		0.470961		0.98151		2.66966
go_Sbre_v1_25603_1_1	1.38204		-1.46835		-0.418282		2.66702
go_Sbre_v1_14855_1_1	3.0033		1.4354		0		2.66456
go_Sbre_v1_20064_2_1	2.70918		3.36559		3.54666		2.66378
go_Sbre_v1_16851_1_1	5.60399		4.68223		2.07798		2.66009	0.67013	caltractin
go_Sbre_v1_48243_1_1	2.97834		1.23396		0		2.65998		putative dihydrolipoamide dehydrogenase
go_Sbre_v1_28797_2_1	0		0		0		2.65987
go_Sbre_v1_33595_3_1	0		0		0		2.65987		ABC transporter F family member 2
go_Sbre_v1_35776_2_1	0		0		0		2.65987		hypothetical protein
go_Sbre_v1_29764_2_1	0		0		0		2.65987
go_Sbre_v1_4535_1_1	0		0		0		2.65987		dual specificity mitogen-activated protein kinase kinase 4-like
go_Sbre_v1_9998_2_1	0		0		0		2.65987
go_Sbre_v1_21823_1_1	0		0		0		2.65987
go_Sbre_v1_27770_3_1	0		0.45523		0		2.65987
go_Sbre_v1_51236_3_1	0		0		3.22069		2.65987
go_Sbre_v1_41215_3_1	1.39056		0		2.07591		2.65986		Isopropylmalate dehydratase
go_Sbre_v1_23157_2_1	1.39056		2.74596		0		2.65986
go_Sbre_v1_50835_10_1	1.44666		0		0		2.65986
go_Sbre_v1_57271_3_1	4.6255		4.77083		0		2.65986
go_Sbre_v1_9114_1_1	2.97653		1.21203		3.4416		2.65901		hypothetical protein
go_Sbre_v1_58193_3_1	1.38607		0		2.87188		2.6584
go_Sbre_v1_50154_1_1	0		1.7683		3.14912		2.65527
go_Sbre_v1_10256_1_1	0.447879		0		0		2.65062
go_Sbre_v1_23579_1_1	3.17175		1.21761		2.21366		2.64995		hypothetical protein
go_Sbre_v1_46497_1_1	0.567481	0.143333	1.16525	9.71e-05	1.94093	5.28e-10	2.64442	1.72e-22	cytochrome P450 2J2-like
go_Sbre_v1_57139_1_1	0		0		0		2.64116		high mobility group protein B1-like
go_Sbre_v1_42860_6_1	0		0		0		2.64116		hypothetical protein
go_Sbre_v1_2960_1_1	0		0		0		2.64116		uncharacterized LOC105850092
go_Sbre_v1_4456_3_1	0		0		2.52758		2.64116
go_Sbre_v1_3185_1_1	0		0		2.81148		2.64116		uncharacterized LOC105675221
go_Sbre_v1_15555_1_1	0.447878		0		0		2.64116
go_Sbre_v1_4734_1_1	0.447911		0		2.07591		2.64116
go_Sbre_v1_38322_4_1	1.97688		0		0		2.64115		protocadherin 7
go_Sbre_v1_61949_2_1	3.34073		3.15931		4.0286		2.63971
go_Sbre_v1_34266_1_1	0.447909		0		2.87163		2.63942		hypothetical protein
go_Sbre_v1_28857_1_1	2.99569		0.455231		0		2.63906
go_Sbre_v1_53555_2_2	2.77301		2.48848		0.540888		2.63891		tryptophan synthase, beta subunit
go_Sbre_v1_10670_1_1	4.30075		1.20709		1.49617		2.6374		H+-or Na+-translocating f-type, v-type and A-type ATPase superfamily
go_Sbre_v1_30841_2_1	2.24699		1.76624		2.81361		2.63621
go_Sbre_v1_55974_2_1	4.50752		0		3.44174		2.63555
go_Sbre_v1_53185_1_1	3.84161	0.188098	2.1596	0.504331	3.06333	0.337009	2.63459	0.349508	heat shock protein 81-2
go_Sbre_v1_28815_1_1	0		3.46477		2.5982		2.63433
go_Sbre_v1_46382_3_1	2.77988		1.78803		2.12663		2.63291
go_Sbre_v1_67494_2_1	0		2.52641		4.17317		2.63244
go_Sbre_v1_67028_1_1	1.38333		2.99283		2.59753		2.63169		beta-hydroxyacyl-ACP dehydratase
go_Sbre_v1_48034_1_1	1.61951		1.51287		2.8669		2.63067
go_Sbre_v1_8065_1_1	1.75936	0.0656993	3.01655	7.53e-05	3.85206	5.49e-07	2.62822	0.000698396
go_Sbre_v1_14474_2_1	2.0439		-1.46835		3.06827		2.627
go_Sbre_v1_20937_1_1	5.20096		4.99172		3.75728		2.62606	0.501896	hypothetical protein
go_Sbre_v1_14003_1_1	5.14108		3.36074		3.97795		2.62439		hypothetical protein
go_Sbre_v1_43780_1_1	1.97985		2.62872		1.54511		2.62231		neuronal acetylcholine receptor subunit alpha-10-like
go_Sbre_v1_31667_1_1	5.0464		3.16671		2.6254		2.62064		probable phospholipid-transporting ATPase IF
go_Sbre_v1_43291_1_1	0.421585		0.256662		-0.418563		2.61808		nicotinate phosphoribosyltransferase, (NAPRTase) subfamily protein
go_Sbre_v1_33583_1_1	4.40939		4.03097		3.39941		2.61677
go_Sbre_v1_44574_3_1	1.24974		6.09523		0		2.6154
go_Sbre_v1_65006_1_1	2.18287		-0.50656		0.657621		2.6131
go_Sbre_v1_15546_1_1	1.18718		1.53724		0.68395		2.61161
go_Sbre_v1_31392_5_1	4.10929		2.9456		4.35186		2.61144		voltage-dependent T-type calcium channel subunit alpha-1I-like
go_Sbre_v1_68606_1_1	2.36167		1.73141		3.55932		2.61093
go_Sbre_v1_65718_1_1	3.77393		0		1.62726		2.61023
go_Sbre_v1_49682_2_1	1.3157		2.19223		-2.7589		2.60358
go_Sbre_v1_31434_3_1	1.5674		0.268147		0.544257		2.60313
go_Sbre_v1_64929_2_1	1.94844		1.25411		2.21157		2.60252
go_Sbre_v1_3201_1_1	3.79896		2.98103		3.49173		2.59914		60S ribosomal protein L23
go_Sbre_v1_9603_1_1	0.482232		0.890292		2.29077		2.59865
go_Sbre_v1_17389_1_1	0		3.41502		2.17048		2.59786
go_Sbre_v1_48868_5_1	1.60559		1.95672		2.32504		2.59699	0.225813
go_Sbre_v1_43510_3_1	0.447901		1.21774		2.92703		2.59625
go_Sbre_v1_32394_1_1	1.36705		2.56863		1.23666		2.59582
go_Sbre_v1_23011_2_1	1.58261		1.50143		2.02421		2.59498	0.0688997
go_Sbre_v1_35666_1_1	5.481		3.37398		2.12857		2.59405		triose phosphate/phosphate translocator
go_Sbre_v1_32178_1_1	2.88853	1.27e-05	2.25268	0.00100852	3.26247	1.6e-06	2.59181	7.43e-05	caseinolytic peptidase B protein homolog
go_Sbre_v1_37386_6_1	2.95419		1.4092		3.00087		2.59167	0.120258
go_Sbre_v1_41059_1_1	2.06843		3.55336		-0.36126		2.58819
go_Sbre_v1_65946_1_1	4.78427		4.28553		3.39911		2.58686		hypothetical protein
go_Sbre_v1_32988_1_1	-1.47568		0.435446		1.91128		2.5858
go_Sbre_v1_21404_2_1	-0.513896		2.13795		-1.84206		2.58136
go_Sbre_v1_2682_1_1	0.447878		0		0		2.57988
go_Sbre_v1_20509_3_1	2.45473		2.86884		1.21284		2.57575	0.30671	hypothetical protein
go_Sbre_v1_47587_1_1	2.97417		2.27756		3.68153		2.57484	0.18291
go_Sbre_v1_1583_1_1	1.83304		3.31479		2.38065		2.57459
go_Sbre_v1_42347_2_1	3.21746		1.37095		1.42612		2.5741		hypothetical protein
go_Sbre_v1_13299_1_1	4.95154		3.59429		3.33661		2.56641	0.483861	small subunit ribosomal protein S17e, cytoplasmic
go_Sbre_v1_40474_4_1	2.88258		2.70617		-0.386642		2.56511
go_Sbre_v1_70260_1_1	1.30588		2.53294		1.50434		2.56392
go_Sbre_v1_39581_1_1	-0.421549	0.611459	0.857915	0.104259	1.70915	0.000310543	2.56375	2.03e-10
go_Sbre_v1_37613_3_1	2.20985	0.0997429	1.3486	0.366558	2.20849	0.100971	2.56342	0.0258913
go_Sbre_v1_9547_1_1	0		2.34258		3.0775		2.56257
go_Sbre_v1_67122_1_1	-1.47564		2.37373		1.11865		2.56245
go_Sbre_v1_15305_1_1	2.04461		0.873172		0.654069		2.5607		acetylcholine receptor subunit alpha-like
go_Sbre_v1_36864_1_2	3.50682		1.89393		2.7011		2.55636		FK506 binding protein 1a
go_Sbre_v1_809_1_1	4.85211		3.37878		0.591468		2.55471
go_Sbre_v1_20063_1_1	1.98778		-2.97105		2.02591		2.55464
go_Sbre_v1_20531_1_1	1.7946		2.77506		1.50098		2.55405
go_Sbre_v1_63587_1_1	2.05852	6.2e-36	2.29308	2.71e-45	2.87826	3.75e-59	2.55223	3.16e-56	uncharacterized LOC106167576
go_Sbre_v1_63650_11_1	0.168343	0.961673	0.935245	0.64576	1.75556	0.345411	2.54911	0.0719537
go_Sbre_v1_43555_3_1	1.75706	0.0114541	2.21621	0.000366779	2.37566	0.000308807	2.54749	1.93e-05	acyl-CoA synthetase family member 2, mitochondrial-like
go_Sbre_v1_17696_2_1	0.968172		3.09558		-1.84206		2.54656
go_Sbre_v1_61244_3_1	1.45368	1.79e-05	1.31972	9.47e-05	1.99268	6.61e-09	2.54584	6.56e-17
go_Sbre_v1_69534_1_1	5.23926	0.0490549	4.16774		4.24663	0.142926	2.54496	0.391712	large subunit ribosomal protein L23e, cytoplasmic
go_Sbre_v1_28213_2_1	0.105257		2.10836		1.84832		2.53939
go_Sbre_v1_43315_3_1	1.6783	0.467178	1.37851	0.529241	0.989431	0.707104	2.53922	0.135526	hypothetical protein
go_Sbre_v1_57091_1_1	1.90674		0.393854		2.79237		2.53483
go_Sbre_v1_26277_1_1	1.46314		1.27171		0.543013		2.53
go_Sbre_v1_41742_1_1	1.54408	0.390646	1.77418	0.246234	2.19655	0.163157	2.52552	0.0545191
go_Sbre_v1_23074_2_1	2.72206		2.19486		-1.84206		2.51961
go_Sbre_v1_12987_2_1	2.92155		1.26005		2.34317		2.51944
go_Sbre_v1_21947_1_1	2.56029		1.37065		2.34187		2.51936
go_Sbre_v1_21138_1_1	0		1.75325		0		2.51905
go_Sbre_v1_25348_1_1	0		0.45523		0.540102		2.51903
go_Sbre_v1_68273_1_1	1.97594		2.25535		0		2.51885		60S ribosomal protein L13A
go_Sbre_v1_43119_2_1	0		2.73841		0		2.51883
go_Sbre_v1_15605_1_1	4.39358		1.77054		1.62678		2.51815		hypothetical protein
go_Sbre_v1_62788_5_1	3.73511		3.4932		2.95185		2.51691
go_Sbre_v1_40636_7_1	1.15645		1.88638		1.20946		2.51658		5-hydroxytryptamine receptor 2A-like
go_Sbre_v1_4319_1_1	4.54716	0.0859314	3.15838	0.252071	3.59322	0.216256	2.51126	0.367577	large subunit ribosomal protein L14e, cytoplasmic
go_Sbre_v1_64195_4_1	2.623		1.61639		-0.270553		2.51022
go_Sbre_v1_32146_4_1	0.989824	0.226996	0.852889	0.278238	2.24537	0.000478932	2.50997	1.02e-05
go_Sbre_v1_52621_2_1	0.538599		-0.619538		0.66236		2.50908
go_Sbre_v1_64720_5_1	-3.40394		0.487681		-3.77045		2.50358
go_Sbre_v1_7546_1_1	-0.062716		-0.62945		-1.89456		2.50285
go_Sbre_v1_29381_1_1	-0.513895		2.94575		-1.84206		2.49401
go_Sbre_v1_34108_1_1	0		2.96725		0		2.49388		Calcium-transporting ATPase PAT1
go_Sbre_v1_21307_4_1	1.41068		-1.41824		1.54352		2.49299
go_Sbre_v1_25177_2_1	1.0619		1.97972		1.06678		2.49084
go_Sbre_v1_29263_1_1	0		1.9374		1.56375		2.49079
go_Sbre_v1_31512_3_1	3.87917		0.455232		0		2.49057
go_Sbre_v1_37438_2_1	1.96961		2.70696		1.56352		2.48879		histone H3
go_Sbre_v1_25091_2_1	2.21803		1.59491		1.75528		2.48869
go_Sbre_v1_36012_2_1	3.91819		4.36219		2.94635		2.48748		hypothetical protein
go_Sbre_v1_10959_2_1	3.08331		3.38287		2.99771		2.48644
go_Sbre_v1_7247_1_1	-1.47564		0.673822		1.67026		2.48531
go_Sbre_v1_35872_5_1	0.256147	0.934714	2.28428	0.101229	2.44816	0.101106	2.48433	0.0581956
go_Sbre_v1_47431_1_2	3.01215		3.25711		2.14476		2.48324
go_Sbre_v1_53107_1_1	0.307952	0.821673	0.609278	0.528762	2.47987	0.000268655	2.48211	5.36e-05	amyloid beta precursor protein (cytoplasmic tail) binding protein 2
go_Sbre_v1_18397_1_1	2.52863	0.00141015	1.51261	0.0884381	0.786531	0.51695	2.48171	0.000996743
go_Sbre_v1_20066_1_1	2.38292		0.781968		2.18187		2.4798
go_Sbre_v1_17665_2_1	-1.40313		1.08573		2.14344		2.47692		B-cell lymphoma/leukemia 11B-like
go_Sbre_v1_61739_1_1	3.54248		2.50889		3.37946		2.47424	0.289617
go_Sbre_v1_38427_2_1	1.10145	0.416255	1.00633	0.421138	1.71682	0.139698	2.47421	0.00677435
go_Sbre_v1_18202_1_1	1.26417		1.66572		1.85947		2.4725
go_Sbre_v1_30645_3_1	0.923978		-0.294329		1.44697		2.47137
go_Sbre_v1_26961_2_1	2.96012		2.65304		2.76503		2.4686		uncharacterized LOC101235307
go_Sbre_v1_35627_1_1	1.68653		2.32808		1.11207		2.46479	0.104372
go_Sbre_v1_15440_1_1	1.48803		1.94573		1.20768		2.46395	0.109249	putative gastrointestinal growth factor xP4
go_Sbre_v1_6471_1_1	0.693673		-0.491668		2.98324		2.46128	0.175243
go_Sbre_v1_61759_7_1	2.37172		2.39778		2.19911		2.45772	0.0750902	uncharacterized protein K02A2,6-like
go_Sbre_v1_48161_2_1	-2.91799		0.536821		1.26265		2.45492
go_Sbre_v1_65054_1_1	2.62472		3.25044		3.40937		2.45485
go_Sbre_v1_52278_1_1	0.148784	0.948687	0.622431	0.656992	1.71394	0.10736	2.45475	0.00425947
go_Sbre_v1_32998_1_1	1.40236		2.95875		1.50444		2.45439
go_Sbre_v1_22336_1_1	0.278089		1.23878		3.19901		2.45228
go_Sbre_v1_65036_7_1	1.37432		3.2023		3.1488		2.44741
go_Sbre_v1_1465_1_1	0.447906		3.76751		2.62945		2.44658
go_Sbre_v1_69533_1_1	5.38698	0.00403455	3.87019	0.047622	2.28545	0.369865	2.44612	0.254944	small subunit ribosomal protein S8e, cytoplasmic
go_Sbre_v1_18343_1_1	2.72976		2.15147		1.70984		2.44322
go_Sbre_v1_11943_1_1	1.95098		-0.506559		-1.84205		2.4424
go_Sbre_v1_38903_3_1	0.394103		0.389788		1.71355		2.44206
go_Sbre_v1_47956_2_1	0.612403	0.634351	2.19549	0.0022809	1.77341	0.0316792	2.44165	0.000399449
go_Sbre_v1_28742_1_1	0.447876		0		0		2.44112
go_Sbre_v1_36170_1_1	2.40241		1.70484		1.13204		2.44033	0.0567427
go_Sbre_v1_57957_1_1	2.69789		1.62125		2.95385		2.4371
go_Sbre_v1_1834_1_1	2.84094		1.58028		2.63298		2.43138
go_Sbre_v1_54230_1_1	3.38907		0		3.42166		2.4303
go_Sbre_v1_46315_2_1	1.51352		0.557164		1.9988		2.42951
go_Sbre_v1_38350_3_1	4.90061		2.2229		0		2.4275		DNA repair protein XRCC3-like
go_Sbre_v1_40060_4_1	0.50616		1.67004		-0.208856		2.42722		ATP-dependent DNA helicase PIF1-like
go_Sbre_v1_39832_1_2	0.367505		1.59557		0.54736		2.42232
go_Sbre_v1_30559_3_1	0.634475		2.41332		2.26317		2.42132	0.149541
go_Sbre_v1_68478_1_1	1.92337		-0.506561		1.53958		2.42001
go_Sbre_v1_59814_1_1	2.3567	0.459015	2.37552	0.401062	1.21495	0.746673	2.41987	0.354083	Heat shock 70 kDa protein A
go_Sbre_v1_5168_1_1	1.97433		2.17432		2.17173		2.41964
go_Sbre_v1_60229_2_1	1.33965		0.298669		-1.84206		2.41736
go_Sbre_v1_12162_1_1	1.97467		1.2243		1.62918		2.4171
go_Sbre_v1_3891_1_1	0.925048		-0.506561		2.41828		2.41371
go_Sbre_v1_35616_1_1	2.58114		1.71996		1.13068		2.41364	0.0777078
go_Sbre_v1_53308_3_1	3.13418		1.26807		2.97909		2.41269
go_Sbre_v1_44694_1_1	1.18376	0.0731721	2.30649	1.02e-05	2.16104	0.000232685	2.41136	2.72e-06
go_Sbre_v1_6300_1_1	3.20038		0.455231		0.54089		2.41022		phosphoenolpyruvate carboxylase
go_Sbre_v1_9402_2_1	2.7143		1.75895		2.21782		2.40952		opsin-1
go_Sbre_v1_26994_1_1	0.447926		2.53541		2.07713		2.40823
go_Sbre_v1_33682_1_1	1.38945		1.20167		2.07684		2.40635		regulatory protein suaprga1
go_Sbre_v1_60532_6_1	1.41553	0.39847	3.03397	0.00914002	2.95685	0.021726	2.40587	0.0461537
go_Sbre_v1_49775_1_1	3.21563	0.400022	3.61924	0.270694	1.73633	0.702264	2.40482	0.483792	tubulin
go_Sbre_v1_63656_6_1	0		5.04656		4.67711		2.40466
go_Sbre_v1_33693_1_2	0.447909		0.45523		1.49319		2.40308
go_Sbre_v1_9428_1_1	1.30689		3.19362		2.08566		2.40171
go_Sbre_v1_20871_1_1	0.529271	0.828348	1.41169		1.73688	0.259869	2.40158	0.04977
go_Sbre_v1_10299_1_1	4.71504		4.20255		3.10285		2.4008
go_Sbre_v1_10317_3_1	0		0		0		2.40072
go_Sbre_v1_17443_1_1	0		0		0		2.40072		voltage-dependent T-type calcium channel subunit alpha-1G-like
go_Sbre_v1_66998_1_1	0		0		0		2.40072
go_Sbre_v1_23138_1_1	0		0		0		2.40072
go_Sbre_v1_22729_2_1	0		0		0		2.40072		hypothetical protein
go_Sbre_v1_17891_2_1	0		0		0		2.40072		hypothetical protein
go_Sbre_v1_21102_3_1	0		0		0		2.40072
go_Sbre_v1_68850_1_1	0		0		0		2.40072		hypothetical protein
go_Sbre_v1_9783_2_1	0		0		0		2.40072
go_Sbre_v1_72603_1_1	0		0.45523		0		2.40072
go_Sbre_v1_35006_1_1	0.447876		0		0		2.40072
go_Sbre_v1_27140_2_1	0.447886		0.45523		0		2.40072
go_Sbre_v1_34467_1_1	0.447902		0		1.49261		2.40072		pyruvate dehydrogenase E1 component subunit alpha
go_Sbre_v1_18639_1_1	0		0		2.07591		2.40072
go_Sbre_v1_70951_1_1	0		0		2.07591		2.40072
go_Sbre_v1_61079_4_1	0		2.68158		0		2.40072
go_Sbre_v1_59181_1_1	0		0		2.81148		2.40072
go_Sbre_v1_70660_1_1	0		0.45523		2.63493		2.40072
go_Sbre_v1_3044_3_1	1.39052		0		0		2.40072
go_Sbre_v1_68405_1_1	0		0		3.29629		2.40072		RNA-directed DNA polymerase homolog
go_Sbre_v1_28085_1_1	0		2.48444		2.63493		2.40072
go_Sbre_v1_70192_1_1	0		0		0.540054		2.40072
go_Sbre_v1_10134_1_1	0		1.23391		0		2.40072		60S ribosome subunit biogenesis protein nip7
go_Sbre_v1_15914_1_1	0		1.75325		0.540054		2.40072
go_Sbre_v1_48347_3_1	1.41881		0		0		2.40071
go_Sbre_v1_29231_1_1	0.447905		2.16473		0		2.40071		translation initiation factor 2, gamma subunit
go_Sbre_v1_59466_4_1	2.18826		2.48444		0		2.40071
go_Sbre_v1_52179_3_1	2.77036		5.24187		1.49262		2.40071
go_Sbre_v1_37029_1_1	0		3.21602		0		2.40056
go_Sbre_v1_70754_1_1	0		0		0		2.4005
go_Sbre_v1_24164_1_1	0		0		0		2.4005
go_Sbre_v1_4746_1_1	0		0		0		2.4005
go_Sbre_v1_27207_1_1	0		0.45523		0		2.4005
go_Sbre_v1_20908_1_1	0		2.48444		0		2.4005		mitochondrial protein translocase, MPT family
go_Sbre_v1_18630_1_1	0		2.68158		0		2.4005
go_Sbre_v1_66104_1_1	0		2.26174		2.81148		2.4005
go_Sbre_v1_4509_1_1	0.447876		0		0		2.4005		piggyBac transposable element-derived protein 4-like
go_Sbre_v1_37267_1_1	0.447876		0		0		2.4005		ribosome biogenesis protein brix
go_Sbre_v1_17280_3_1	0.447876		0		0		2.4005
go_Sbre_v1_7948_1_1	0.447876		0		0		2.4005		dynein, light chain, LC8-type 2
go_Sbre_v1_29239_1_1	0.447876		0		0		2.4005
go_Sbre_v1_53301_2_1	1.39056		0		2.21912		2.4005
go_Sbre_v1_1207_1_1	1.44669		0		1.49261		2.4005
go_Sbre_v1_65921_1_1	1.97688		0		0		2.4005		protein RER1A-like
go_Sbre_v1_72226_1_1	1.97691		2.74596		0		2.4005		40S ribosomal protein S8
go_Sbre_v1_43684_4_1	0		0		4.80673		2.4005
go_Sbre_v1_15674_2_1	0		4.39233		0		2.4005
go_Sbre_v1_8492_2_1	2.39264		0		0		2.40049
go_Sbre_v1_31954_1_1	2.77027		0		0		2.40049
go_Sbre_v1_41068_2_1	1.11512	0.5029	1.78281	0.152955	2.30762	0.0663664	2.39843	0.0289675
go_Sbre_v1_22179_2_1	1.19855		1.45601		0		2.39812
go_Sbre_v1_39726_1_1	1.84672		0		1.6318		2.39752		translation initiation factor 2, alpha subunit
go_Sbre_v1_39692_1_1	4.0919		3.19413		1.72047		2.39686	0.355156	Cystathionine gamma-synthase, Rhodoplastic CGS1
go_Sbre_v1_6130_1_1	4.20142		0.45523		0		2.3964		60S ribosomal protein L5
go_Sbre_v1_71321_1_1	2.39207		0.455231		1.49393		2.39603		hypothetical protein
go_Sbre_v1_44130_1_1	1.20058		1.80335		2.0769		2.39577
go_Sbre_v1_34897_3_1	1.47681		2.21983		2.18834		2.39541	0.129084
go_Sbre_v1_63240_5_1	2.97301	5.11e-06	3.33436	8.99e-08	3.92024	6.45e-10	2.3954	0.00031224	importin subunit alpha-3
go_Sbre_v1_11698_2_1	0.447927		1.65855		2.95672		2.3951		uncharacterized LOC106813190
go_Sbre_v1_25750_2_1	1.44362		0.455231		2.8122		2.39504
go_Sbre_v1_71098_1_1	2.03224		0		3.10005		2.39389
go_Sbre_v1_34335_1_1	2.36366		1.99391		2.2994		2.39377	0.156712
go_Sbre_v1_25460_1_1	0		2.91821		2.63388		2.39316		hypothetical protein
go_Sbre_v1_31059_2_1	3.14417		0		0.54089		2.39297
go_Sbre_v1_67246_1_1	2.2963		2.54011		0		2.39237
go_Sbre_v1_37953_1_1	1.29972		0		2.8134		2.39141
go_Sbre_v1_27476_2_1	3.56329		2.48931		1.63021		2.39138		transmembrane 9 superfamily member 9-like
go_Sbre_v1_41618_3_1	1.84989		0		1.62918		2.39086
go_Sbre_v1_59596_2_1	-1.07963		1.62948		-4.34855		2.39083	0.275125	calcium-activated potassium channel slowpoke-like
go_Sbre_v1_51340_2_2	3.85304		2.25055		0.541133		2.39065		ABC transporter B family protein
go_Sbre_v1_31209_1_1	0		3.36417		2.21727		2.39058		uncharacterized LOC105338988
go_Sbre_v1_18180_1_1	0.447898		0.455231		1.49579		2.39028		SIT4 phosphatase-associated family protein
go_Sbre_v1_12385_1_1	-1.47562		-1.46834		-1.84204		2.38942
go_Sbre_v1_10722_1_1	4.642		2.97264		2.95577		2.38684
go_Sbre_v1_37559_1_1	0.415358		1.91692		2.41919		2.38679
go_Sbre_v1_29320_2_1	0		0		1.63263		2.38664
go_Sbre_v1_39705_1_1	0		0		1.63263		2.38664
go_Sbre_v1_9909_1_1	2.47402		2.07231		1.10629		2.38603
go_Sbre_v1_27877_4_1	-1.47563		-1.46835		0.668773		2.38599
go_Sbre_v1_16835_1_1	2.51682		1.0979		2.12178		2.38594	0.21466
go_Sbre_v1_49807_2_1	2.10701	0.125136	1.98322	0.123337	0.847974	0.649008	2.38488	0.042615
go_Sbre_v1_28525_1_1	1.33726		2.38598		2.47949		2.38305		protocadherin gamma-A11-like
go_Sbre_v1_1288_1_1	1.38592		1.76844		3.59985		2.38085		F subunit of NADH-ubiquinone oxidoreductase
go_Sbre_v1_40730_1_1	2.75131	0.000494696	3.66253	3.79e-07	3.59609	3.63e-06	2.37465	0.00232172
go_Sbre_v1_49681_1_1	3.71444		4.63435		3.94951		2.37311
go_Sbre_v1_53875_1_1	0.223395	0.929789	-0.00813602	0.996464	0.424585	0.832046	2.37275	0.0293385
go_Sbre_v1_26776_1_1	0.495975	0.548387	1.4104	0.00846956	2.13191	0.000132069	2.36795	8.51e-07
go_Sbre_v1_30405_1_1	1.20161	0.404795	1.08509	0.418726	1.93176	0.106289	2.35771	0.0180191
go_Sbre_v1_55752_2_1	1.44571		1.55383		1.32509		2.35645	0.136417
go_Sbre_v1_35483_6_1	-1.47563		-1.46835		-0.345218		2.35637
go_Sbre_v1_20506_2_1	2.90161		1.7988		0.597798		2.3552
go_Sbre_v1_37453_1_1	1.99931		0.871557		2.11956		2.34641		nuclear pore complex protein Nup50-like
go_Sbre_v1_36846_2_1	-1.02025	0.629524	1.0705		2.18384	0.0744583	2.34633	0.0288108
go_Sbre_v1_26462_1_1	1.01261		1.67543		0.601116		2.34609
go_Sbre_v1_29134_8_1	-3.31784		0.412958		-0.173692		2.34558
go_Sbre_v1_11465_1_1	3.31213		-0.50656		2.53002		2.34542
go_Sbre_v1_52103_1_1	3.45463	0.326601	2.62995	0.447917	2.03692	0.624294	2.34469	0.475619	elongation factor 2
go_Sbre_v1_12229_1_1	1.91075		1.32869		1.1716		2.34422	0.0547237	uncharacterized LOC107398360
go_Sbre_v1_6290_2_1	0		0		0		2.34403		piggyBac transposable element-derived protein 2-like
go_Sbre_v1_25661_2_1	0		0		1.63263		2.34403
go_Sbre_v1_65560_1_1	1.65227		0.407116		2.90346		2.34048
go_Sbre_v1_8185_1_1	0.447903		2.79669		0		2.33958
go_Sbre_v1_9942_1_1	1.4405		0.455231		0.613527		2.33452		hypothetical protein
go_Sbre_v1_37201_1_1	0.102544		1.01024		-0.37241		2.3341		uncharacterized LOC105229492
go_Sbre_v1_62727_1_1	2.4047	0.474332	1.7853	0.583536	1.24635	0.753032	2.3341	0.401687	heat shock protein 90,1
go_Sbre_v1_38565_1_1	2.37368		2.42108		-1.84206		2.33319
go_Sbre_v1_10649_1_1	1.78519		2.53881		1.62878		2.33174
go_Sbre_v1_29602_4_1	2.01052		3.60031		1.85801		2.33048		fatty acid desaturase
go_Sbre_v1_70188_2_1	0		0.455232		3.12513		2.32976
go_Sbre_v1_226_1_1	1.41208		3.33378		0		2.3296
go_Sbre_v1_27976_3_1	1.38136		-0.197553		1.71217		2.32878
go_Sbre_v1_20920_1_1	1.15454	0.337809	1.77131	0.0555581	1.58572	0.127034	2.32599	0.00520001
go_Sbre_v1_23855_1_1	3.19888		1.77345		1.56374		2.32183		small nuclear ribonucleoprotein-like protein
go_Sbre_v1_44004_1_1	2.60637	9.46e-20	2.70786	1.08e-21	3.25533	7.17e-26	2.32159	4.73e-16
go_Sbre_v1_35027_1_1	5.02989		3.85918		3.89441		2.31988		large subunit ribosomal protein L10Ae, cytoplasmic
go_Sbre_v1_72201_2_1	3.23129		1.77637		1.62469		2.31832
go_Sbre_v1_44102_1_2	2.20108	0.0436164	1.55354	0.178529	2.2262	0.0436941	2.31721	0.0181585
go_Sbre_v1_30142_2_1	3.36162		2.94615		0		2.31588
go_Sbre_v1_29077_1_1	3.39181		1.42112		1.50033		2.31579
go_Sbre_v1_37250_1_1	4.85305		2.1968		2.49556		2.31479		argininosuccinate synthase
go_Sbre_v1_26376_1_1	2.31185		0.455232		0		2.31471
go_Sbre_v1_49145_1_1	2.56583		2.55198		2.81157		2.31314	0.302572
go_Sbre_v1_21378_1_1	1.822		2.33233		2.44843		2.31103
go_Sbre_v1_41005_1_1	0.863085		1.22007		1.46852		2.31085	0.153805
go_Sbre_v1_27433_2_1	0.953403		1.82894		-1.84206		2.31073
go_Sbre_v1_41505_1_1	1.22688		3.64641		0		2.31055
go_Sbre_v1_71774_1_1	2.60125		0		3.71028		2.31028
go_Sbre_v1_48808_1_2	-1.99592		0.422162		1.2685		2.30988
go_Sbre_v1_51234_1_1	1.56147	0.160626	1.77718	0.0670767	2.71058	0.00278972	2.30967	0.00812337
go_Sbre_v1_38947_2_1	-0.269051	0.983084	-0.0790941	0.992865	-0.660094	0.949592	2.30884	0.746807	protein FAM3D-like
go_Sbre_v1_30654_1_1	4.19634	0.0217655	3.6382	0.0424746	3.16944	0.135549	2.30787	0.23439	transcript antisense to ribosomal rna protein
go_Sbre_v1_23969_3_1	2.26469		3.3143		2.57128		2.30762
go_Sbre_v1_39235_1_1	3.71534		2.4902		0		2.30714		stress-induced protein sti1-like protein (ISS)
go_Sbre_v1_8380_1_1	0		1.43128		1.6298		2.30707
go_Sbre_v1_16588_2_1	0.447899		0.455231		1.62995		2.30678
go_Sbre_v1_35792_1_1	2.07638	6.48e-08	2.00902	1.25e-07	2.31192	5.79e-09	2.30657	4.72e-10
go_Sbre_v1_36140_3_1	-2.01025		-2.00291		1.2548		2.30338
go_Sbre_v1_36187_2_1	0		1.75554		1.49341		2.30305		cyclic nucleotide-gated channel rod photoreceptor subunit alpha-like
go_Sbre_v1_59553_1_1	1.1973		0.45523		0		2.3022
go_Sbre_v1_16877_1_1	1.89211		1.92884		3.1304		2.30155
go_Sbre_v1_70142_1_1	2.94278		3.89718		2.56361		2.30058
go_Sbre_v1_41557_2_1	2.02758	0.710338	2.21464	0.632708	2.80543	0.565488	2.30043	0.579876	stAR-related lipid transfer protein 7, mitochondrial-like
go_Sbre_v1_42694_3_1	5.34152		4.70313		3.49333		2.30004	0.560736	hypothetical protein
go_Sbre_v1_44098_4_1	2.31441		-0.506561		2.7796		2.29989		short transient receptor potential channel 6-like
go_Sbre_v1_42302_1_1	1.04895	0.585293	1.66323	0.253751	1.37853	0.429201	2.29878	0.0697942	class A rhodopsin-like G-protein coupled receptor GPRnna13, putative
go_Sbre_v1_20606_1_1	0		4.00076		4.64743		2.29621		retinol dehydrogenase 11-like
go_Sbre_v1_53370_6_1	4.11647		4.05074		1.51079		2.29605		sulfate transporter-like
go_Sbre_v1_12602_1_1	0.43951		1.93218		-1.84206		2.29497		myb-related transcription factor, partner of profilin-like
go_Sbre_v1_35287_1_1	1.24212		3.7337		3.99146		2.29154
go_Sbre_v1_66769_1_1	1.03894		1.57357		-1.84205		2.28747
go_Sbre_v1_49806_1_1	2.3546	3.21e-32	1.86938	1.59e-20	1.77832	1.35e-15	2.28702	8.22e-31
go_Sbre_v1_55488_6_1	2.53842		2.47031		0.745972		2.287
go_Sbre_v1_70850_1_1	0		0		0		2.28532
go_Sbre_v1_68094_1_1	0		0		0		2.28532		hypothetical protein
go_Sbre_v1_30741_1_1	0		0		0		2.28532
go_Sbre_v1_30181_1_1	0		0.45523		0		2.28532
go_Sbre_v1_13180_2_1	0		0.45523		0		2.28532		hypothetical protein
go_Sbre_v1_30253_1_1	1.44666		0		0		2.28532
go_Sbre_v1_67881_1_1	1.77598		0		0		2.28532
go_Sbre_v1_10866_2_1	2.715		0		0		2.28532
go_Sbre_v1_27279_2_1	1.62162		0.992768		-0.373087		2.28454
go_Sbre_v1_1891_1_1	1.55061		1.57499		-1.84204		2.28401
go_Sbre_v1_17695_1_1	2.34393		0		0		2.28343
go_Sbre_v1_2622_1_1	3.17089		0.455233		3.1714		2.28156
go_Sbre_v1_36456_2_1	1.96808		1.54943		2.00417		2.28029	0.200201	CD82 antigen
go_Sbre_v1_36720_1_1	3.06325		1.78831		3.19374		2.28001
go_Sbre_v1_25478_1_1	1.37989		3.55515		2.95165		2.27896
go_Sbre_v1_33146_1_1	2.3908		1.64479		2.07877		2.27636		HSP20-like chaperones superfamily protein isoform 1
go_Sbre_v1_29963_1_1	3.48693		4.01599		4.28971		2.27471
go_Sbre_v1_25461_2_1	0.468937		0.658057		1.12021		2.27354
go_Sbre_v1_48488_1_2	1.6915	0.0376998	1.84998	0.0127021	1.63721	0.0479433	2.27149	0.000980248
go_Sbre_v1_30602_2_1	0		3.51059		2.63167		2.27097
go_Sbre_v1_58555_1_2	3.27361	0.261232	2.18813		2.69547	0.389196	2.27092	0.412352	translation elongation factor eEF3
go_Sbre_v1_62494_5_1	-0.134515	0.936839	-0.230342	0.856263	1.03112	0.273932	2.26893	0.000585581
go_Sbre_v1_38390_1_1	2.37184		2.22537		0		2.26819
go_Sbre_v1_10149_1_1	4.3142		3.93485		3.81738		2.2677
go_Sbre_v1_13783_1_1	-1.47568		0.852583		-0.416868		2.26707
go_Sbre_v1_60661_1_2	2.94933	0.0107038	2.65555	0.0195305	3.40964	0.00198739	2.26584	0.0521468
go_Sbre_v1_25800_1_1	3.39159		3.31072		3.07762		2.2655		ADP-ribosylation factor 1
go_Sbre_v1_69277_1_1	2.75568		3.34376		0		2.26521
go_Sbre_v1_50477_3_2	-1.47563		0.472341		-1.84205		2.26476
go_Sbre_v1_60822_1_1	1.43235		2.44385		0		2.26406
go_Sbre_v1_18615_1_1	1.48476		-1.46835		0.602083		2.26262
go_Sbre_v1_39714_2_1	0.232698	0.973527	0.130674	0.980375	-1.28924	0.792635	2.26177	0.517829
go_Sbre_v1_32062_2_1	1.70979		-1.46835		1.24741		2.25997
go_Sbre_v1_16719_1_1	2.20945		2.6092		2.87237		2.25743
go_Sbre_v1_30377_2_1	1.95526		0.886631		1.44358		2.25734		nose resistant to fluoxetine protein 6-like
go_Sbre_v1_40670_1_1	3.51555	0.0481647	2.47777	0.180806	1.44093	0.557574	2.25709	0.210806	polyadenylate-binding protein 4-like
go_Sbre_v1_17310_4_1	1.38622		2.9403		0		2.25698		protein kinase, putative
go_Sbre_v1_60431_4_1	0.0914067	0.978543	1.98462	0.180748	2.74222	0.0600559	2.25547	0.0978889
go_Sbre_v1_28210_1_1	2.60279		0.45509		1.04812		2.25526
go_Sbre_v1_12732_1_1	4.2581	0.14255	3.04224	0.305571	2.387	0.505803	2.25505	0.453448	large subunit ribosomal protein L32e, cytoplasmic
go_Sbre_v1_47160_1_1	0.394584	0.728045	0.742877	0.360934	1.85289	0.00727991	2.25482	0.000107572
go_Sbre_v1_34639_2_1	0.447905		0.455232		2.95568		2.25405
go_Sbre_v1_5462_1_1	0		0.455231		1.56398		2.24917
go_Sbre_v1_46880_3_1	1.98235		1.42147		2.87266		2.248
go_Sbre_v1_64977_5_1	0.925723	0.51092	1.54047	0.138254	1.82204	0.0903841	2.24611	0.0123457
go_Sbre_v1_55813_5_1	1.54824		-0.30529		1.45565		2.24591	0.286506
go_Sbre_v1_48838_3_1	0.447908		0		2.81199		2.24555
go_Sbre_v1_63239_4_1	3.15228	4.2e-19	3.28657	3.4e-21	3.77409	4.58e-26	2.24545	1.06e-09	importin subunit alpha-4
go_Sbre_v1_48950_4_1	0.515737		0.905319		1.25026		2.24496
go_Sbre_v1_41743_2_1	0		0		2.56419		2.24421
go_Sbre_v1_23225_4_1	1.77713		0		0.540252		2.24373
go_Sbre_v1_22323_1_1	-0.0143957		0.0986835		1.04729		2.2435
go_Sbre_v1_54937_2_1	1.30425		-0.50656		-1.84205		2.24296
go_Sbre_v1_33664_2_1	0.447874		0		0		2.24227
go_Sbre_v1_46822_1_1	2.05901	3.08e-57	2.09027	1.43e-59	2.42601	6.65e-66	2.24117	1.33e-68	RNA ligase, putative
go_Sbre_v1_50616_1_1	1.08144	0.591884	2.38481	0.0749492	1.9156	0.229042	2.23754	0.0895495
go_Sbre_v1_40011_2_1	2.04951		0.287666		-0.415788		2.23376
go_Sbre_v1_66524_1_1	0.913233		-1.42141		1.24973		2.23365
go_Sbre_v1_5399_1_1	-0.450215		2.21327		1.68224		2.23183
go_Sbre_v1_29034_2_1	-0.00159854	0.999792	0.576184		0.255894	0.975698	2.22973	0.692035
go_Sbre_v1_50456_1_1	0.597667	0.520051	1.41619	0.0223431	1.92838	0.00230414	2.22885	4.76e-05
go_Sbre_v1_65620_5_1	-0.00521668		-0.0318631		-0.313271		2.22831
go_Sbre_v1_13598_2_1	0.0371083	0.981382	1.59253	0.00911812	2.11411	0.000894799	2.22744	6.7e-05
go_Sbre_v1_18229_1_1	2.18583	0.0623921	2.4657	0.0194286	3.06073	0.00541935	2.22564	0.0349282
go_Sbre_v1_37530_5_1	0		0		0		2.2245		hypothetical protein
go_Sbre_v1_34530_1_1	0		0		0		2.2245		IN2-2 protein-like
go_Sbre_v1_40346_5_1	0		0		0		2.2245
go_Sbre_v1_29653_1_1	0		0		0		2.2245
go_Sbre_v1_13687_1_1	0		0		0		2.2245		60S ribosomal protein L8
go_Sbre_v1_56721_1_1	0		0		0		2.2245
go_Sbre_v1_21100_1_1	0		0		0		2.2245
go_Sbre_v1_32687_4_1	0		0		0		2.2245		hypothetical protein
go_Sbre_v1_43694_3_1	0		0		0		2.2245
go_Sbre_v1_23608_1_1	0		0.45523		0		2.2245		hypothetical protein
go_Sbre_v1_24314_1_1	0		0.45523		1.56409		2.2245
go_Sbre_v1_25393_1_1	0		0		2.59997		2.2245
go_Sbre_v1_32948_1_1	0		0		3.12459		2.2245		uncharacterized LOC105316780
go_Sbre_v1_18470_5_1	0.447874		0		0		2.2245
go_Sbre_v1_51453_2_1	0.447874		0		0		2.2245
go_Sbre_v1_37273_1_1	0.447885		0.45523		0		2.2245
go_Sbre_v1_18335_2_1	1.39052		0		0		2.22449
go_Sbre_v1_62143_12_1	0		0		2.07591		2.22449
go_Sbre_v1_22632_3_1	0		0		0.540054		2.22449
go_Sbre_v1_26338_1_1	0		2.96725		0		2.22449
go_Sbre_v1_41846_1_1	0.447915		0		2.81148		2.22449
go_Sbre_v1_72167_1_1	0.447891		0		0.621271		2.22449
go_Sbre_v1_50021_2_1	1.77598		0		0		2.22449		AcetylCholine Receptor
go_Sbre_v1_61568_2_1	2.39263		0		0		2.22449
go_Sbre_v1_12414_1_1	2.39266		1.75325		0		2.22449		Rad23 nucleotide excision repair protein binds to XPC
go_Sbre_v1_15346_1_1	2.39266		0		1.49262		2.22449
go_Sbre_v1_32589_1_1	2.39266		0		2.07592		2.22449		spermidine synthase
go_Sbre_v1_17845_1_1	2.715		0		0		2.22449
go_Sbre_v1_60526_15_1	-0.139135	0.965174	1.45651	0.349997	1.37894	0.432252	2.2237	0.0862685
go_Sbre_v1_5685_1_1	3.85335		2.48616		0		2.22325
go_Sbre_v1_23077_2_1	2.50694		3.41567		2.98326		2.22245	0.23456
go_Sbre_v1_39277_2_1	2.02867		0.904925		-0.309339		2.22236
go_Sbre_v1_33338_5_1	0		4.13751		0		2.22235		ATPase, Ca++ transporting, plasma membrane 4
go_Sbre_v1_52131_1_1	0		4.25909		0		2.222
go_Sbre_v1_10801_2_1	0.447902		2.99802		0		2.22167
go_Sbre_v1_25811_1_1	0		3.16813		2.49138		2.22129
go_Sbre_v1_19293_1_1	3.2423		3.62012		0		2.21968
go_Sbre_v1_18498_1_1	4.56394		2.17322		1.62911		2.21927		proteasome subunit alpha type 5
go_Sbre_v1_27990_1_1	0.838649		0.452447		1.12229		2.21917
go_Sbre_v1_44013_4_1	2.39057		2.90584		0.541764		2.21826
go_Sbre_v1_10794_1_1	1.21172		0.455232		3.67672		2.21721
go_Sbre_v1_70695_1_1	1.30161		1.79972		1.49903		2.21535
go_Sbre_v1_46386_1_1	4.15305		4.11337		4.19002		2.2145		glutamate carboxypeptidase 2-like
go_Sbre_v1_52588_1_1	4.36052		3.6337		3.09954		2.21075
go_Sbre_v1_10999_2_1	3.71273		2.22864		1.50196		2.21074		GDP-L-fucose synthase-like
go_Sbre_v1_50380_1_1	2.76564		3.48011		0.601397		2.21042
go_Sbre_v1_38008_3_1	1.51314		-0.470672		0.211301		2.21029
go_Sbre_v1_37832_1_1	0.451748		1.91876		2.39993		2.20819
go_Sbre_v1_42755_1_1	0.447904		2.09069		4.43698		2.20762
go_Sbre_v1_49816_2_1	1.43973		1.44957		3.07998		2.20733
go_Sbre_v1_12813_2_1	2.33898	0.796299	1.56461	0.848949	-5.26153	0.484081	2.2058	0.748534	probable tRNA (uracil-O(2)-)-methyltransferase
go_Sbre_v1_14305_1_2	-0.513894		0.271787		2.6363		2.20507
go_Sbre_v1_27761_1_1	0.85805		1.87709		-1.32321		2.20285
go_Sbre_v1_35928_11_1	0.0301017		2.7734		0.29365		2.20078
go_Sbre_v1_18070_1_1	1.55951		0.288167		1.66861		2.19758
go_Sbre_v1_38611_2_1	-1.36823		-0.556457		0.74767		2.19507		uncharacterized LOC106131883
go_Sbre_v1_24456_1_1	1.13545		0.850349		0.255667		2.19448	0.154018	hepatic lectin-like
go_Sbre_v1_71335_1_1	5.74154		3.69936		3.1488		2.19318		hypothetical protein
go_Sbre_v1_13424_2_1	1.39052		0		0		2.193
go_Sbre_v1_18921_1_1	0		1.19849		0		2.193
go_Sbre_v1_20220_1_1	3.20093		0		0		2.193		translation initiation factor 3, subunit I
go_Sbre_v1_57359_1_1	0		0		2.17278		2.19286
go_Sbre_v1_49204_1_1	3.38321		1.64944		1.48473		2.19229		ser/thr kinase
go_Sbre_v1_36683_11_1	0.822723	0.884219	2.39105	0.515917	-0.871874	0.865332	2.19183	0.523231
go_Sbre_v1_44707_1_1	-0.569139		0.590069		1.97557		2.19103
go_Sbre_v1_25439_2_1	2.68907		1.66979		0.336928		2.18946
go_Sbre_v1_42728_1_1	2.19207		1.90702		1.58276		2.18912	0.235956
go_Sbre_v1_44834_2_1	0		1.23914		1.56396		2.18794
go_Sbre_v1_40660_1_1	1.04439	0.195573	1.43862	0.0308956	2.1192	0.00158562	2.1874	0.000213581
go_Sbre_v1_29101_1_1	-0.161068		0.367339		2.95092		2.18685	0.149121
go_Sbre_v1_48595_2_1	2.36742	0.217135	1.98299	0.285909	3.07986	0.0882399	2.18635	0.198416
go_Sbre_v1_10703_1_1	0		1.24088		2.5285		2.18621
go_Sbre_v1_14154_2_1	1.98895		-0.50656		0.65804		2.18567
go_Sbre_v1_41323_2_1	0.790275	0.502239	0.884002	0.37933	0.959392	0.364827	2.18532	0.0026713	neural precursor cell expressed, developmentally down-regulated 4-like, E3 ubiquitin protein ligase
go_Sbre_v1_64375_2_1	1.54364		-1.39396		-2.72946		2.18379
go_Sbre_v1_39048_1_1	3.54651		1.04984		0.902357		2.18299	0.296377
go_Sbre_v1_715_1_1	-0.51389		-0.506558		-1.84205		2.17943
go_Sbre_v1_39953_1_2	0.428956	0.371693	1.37855	8.57e-06	2.34142	8.93e-14	2.17937	4.43e-14
go_Sbre_v1_28035_3_1	-1.47562		-0.506558		0.669325		2.17922
go_Sbre_v1_54287_5_1	1.01395		-1.46835		0.532788		2.17846
go_Sbre_v1_45386_1_2	1.69671	1.8e-15	2.03185	1.67e-22	2.57383	2.05e-29	2.17684	7.03e-26
go_Sbre_v1_35508_1_1	3.9776		0.455233		2.1269		2.17646
go_Sbre_v1_7597_2_1	1.6377		1.45454		1.87205		2.17283		cholinergic receptor, nicotinic, alpha 3 (neuronal)
go_Sbre_v1_12692_1_1	1.25298	0.321415	0.845482	0.518566	1.95217	0.0681969	2.17244	0.0181487
go_Sbre_v1_12395_1_1	0.447889		3.6463		0		2.17233
go_Sbre_v1_6590_1_1	1.58564		0.579426		-0.334189		2.17114
go_Sbre_v1_13352_1_1	1.61152		2.49077		1.64962		2.17007
go_Sbre_v1_35268_2_1	0.331066		1.57558		1.78135		2.16938		Kv channel interacting protein 1
go_Sbre_v1_26173_1_1	1.7273	0.262706	0.490568		-0.316281	0.898927	2.16483	0.0822172	neuronal acetylcholine receptor subunit alpha-7
go_Sbre_v1_36794_2_1	2.43424		3.76803		2.87263		2.16257
go_Sbre_v1_16874_1_1	2.67436		2.63475		1.56335		2.16257
go_Sbre_v1_8830_2_1	2.2127	0.0979545	1.00836		2.19854	0.0979684	2.16149	0.0729247
go_Sbre_v1_1898_1_1	-0.51389		2.67616		3.16391		2.15826		transposable element Tcb1 transposase
go_Sbre_v1_8116_1_1	0.410185		1.67507		-0.41374		2.15629
go_Sbre_v1_63666_1_1	1.24026		1.80183		-2.75773		2.15603
go_Sbre_v1_7835_1_1	0.38693		0.997499		1.02056		2.15457
go_Sbre_v1_21875_2_1	1.69829		-0.188012		0.128054		2.14994
go_Sbre_v1_5154_1_1	3.75319		2.94108		1.53583		2.14898		cyclophilin B
go_Sbre_v1_59969_1_3	-2.38749		1.40387		1.02432		2.14778
go_Sbre_v1_51213_1_1	1.6128	0.0416376	2.29873	0.000645721	2.20903	0.00276792	2.14608	0.00142503
go_Sbre_v1_38582_4_1	0.967035	0.117268	0.939537	0.101255	2.1702	1.29e-05	2.14464	2.55e-06
go_Sbre_v1_3378_2_1	0.473451	0.898647	0.98889	0.710276	-0.363521	0.917991	2.14291	0.282112
go_Sbre_v1_8732_1_1	0.447906		3.73237		3.3413		2.14186
go_Sbre_v1_63242_7_1	1.91308	0.0122001	2.67339	6.4e-05	3.2591	3.08e-06	2.13915	0.00198684	importin subunit alpha-3
go_Sbre_v1_17115_2_1	3.49776		3.37181		3.43995		2.13895
go_Sbre_v1_10583_1_1	1.30164		-0.506561		2.63554		2.13744
go_Sbre_v1_3235_1_1	-0.265587	0.912926	-0.559255	0.756659	2.60064	0.0227308	2.13716	0.0438248
go_Sbre_v1_31387_1_1	0.241372		1.49314		1.30158		2.13545
go_Sbre_v1_33157_1_1	0.447905		2.76929		3.38147		2.13449
go_Sbre_v1_14671_2_1	2.66908		0.399218		3.12742		2.13258
go_Sbre_v1_11256_2_1	0.269769		-0.50656		-0.364918		2.13199		acetylcholine receptor subunit alpha-L1-like
go_Sbre_v1_31527_2_1	1.49938		1.75291		2.71166		2.13189		uncharacterized LOC105320299
go_Sbre_v1_27090_3_3	1.04734		2.24364		-0.415253		2.13078
go_Sbre_v1_17620_1_1	2.50528		1.86399		1.973		2.1307
go_Sbre_v1_50376_1_1	4.39275	0.0922539	3.62847		2.47282	0.438096	2.13052	0.454727	S-adenosylmethionine decarboxylase
go_Sbre_v1_58571_4_1	2.04889	0.314067	3.21983	0.0404505	3.74155	0.0225534	2.12793	0.214358
go_Sbre_v1_42066_3_1	-1.42778		1.13532		1.04711		2.12719
go_Sbre_v1_24184_1_1	-1.42534		-0.351185		1.5068		2.12494
go_Sbre_v1_21113_1_1	-1.47563		1.21475		1.60228		2.12437
go_Sbre_v1_32799_1_2	-0.503552		1.82968		1.10626		2.12311
go_Sbre_v1_60424_2_1	1.06751		1.37735		2.80163		2.12207	0.185515	RNA-directed DNA polymerase from mobile element jockey-like
go_Sbre_v1_40182_2_1	1.087		1.70472		-3.34144		2.1219		cytochrome P450 2U1-like
go_Sbre_v1_15640_1_1	0.705098	0.64963	1.9241	0.0428807	2.65312	0.00478638	2.12163	0.0182557
go_Sbre_v1_35296_1_1	0.655361	0.579161	0.534193	0.630354	1.68608	0.0418833	2.11943	0.00225737
go_Sbre_v1_53067_1_1	-0.0921105	0.964541	0.412025	0.750865	0.971024	0.396755	2.11701	0.00714035
go_Sbre_v1_37104_1_1	0.712995		2.80607		3.17986		2.11535	0.230611
go_Sbre_v1_15799_1_1	2.6408		0.950019		1.51756		2.11522	0.540546	opsin-1
go_Sbre_v1_45767_5_1	1.09444		0.0664179		1.89645		2.11484
go_Sbre_v1_3476_1_1	1.42994		-1.46835		-0.420947		2.11452
go_Sbre_v1_63661_2_1	0.651392		0.199625		0.905064		2.11273
go_Sbre_v1_3150_1_1	2.50155		2.89561		2.16747		2.10948	0.403691	autophagy-related protein 8f-like
go_Sbre_v1_17261_3_1	1.64142		0.339277		0.999802		2.10894
go_Sbre_v1_56276_7_1	0.665415	0.371323	0.554214	0.436609	1.74582	0.00203585	2.10632	1.27e-05	RNA-directed DNA polymerase from mobile element jockey-like
go_Sbre_v1_43949_1_1	0.204074		0.933955		1.64992		2.10578
go_Sbre_v1_9525_1_1	0.373843	0.889957	2.43712	0.0569147	3.21504	0.0120872	2.10467	0.103956	von willebrand factor type A domain protein
go_Sbre_v1_8319_1_1	2.16945		2.90636		3.40937		2.10411
go_Sbre_v1_43096_1_1	2.03368		2.1966		1.60262		2.1035
go_Sbre_v1_10590_1_1	2.01169		0.455232		1.49619		2.10316
go_Sbre_v1_30942_1_1	4.09415		0.455231		2.95593		2.10248
go_Sbre_v1_69851_1_1	2.26347		1.84253		-0.415204		2.102
go_Sbre_v1_54833_3_7	0.731257	0.322875	0.502636	0.504331	1.33813	0.0336282	2.10124	2.43e-05	caspase-7-like
go_Sbre_v1_62437_1_2	1.48988	0.388199	2.30902	0.0806962	1.47592	0.383538	2.10094	0.109392
go_Sbre_v1_61108_2_1	2.63311	7.43e-124	2.56334	1.21e-117	2.84906	2.17e-118	2.10071	4.31e-79	ATP binding cassette subfamily C member 3
go_Sbre_v1_25898_2_1	1.01015		0.813589		-0.357729		2.10033
go_Sbre_v1_33666_4_1	-2.38789		-1.41877		1.48784		2.09963
go_Sbre_v1_26261_2_1	2.33526	0.084498	2.31664	0.0652297	2.68534	0.0398445	2.09941	0.0938556
go_Sbre_v1_47836_1_1	2.3433	3.04e-182	2.48502	3.34e-205	2.78361	3.65e-209	2.09838	2.29e-146	DNA ligase 3
go_Sbre_v1_70485_1_1	0.421949		0.287136		0.538778		2.0982
go_Sbre_v1_18071_2_1	2.01306		0		3.65915		2.0968
go_Sbre_v1_34683_1_1	0		0.455231		3.67609		2.09565		uncharacterized LOC105848235
go_Sbre_v1_24824_2_1	1.35516	0.31915	0.910588	0.518844	2.01034	0.087474	2.09388	0.0407637
go_Sbre_v1_51993_1_1	0.447922		1.23692		3.07475		2.09226
go_Sbre_v1_63238_3_2	2.88922	1.1e-42	2.93932	8.67e-45	3.26139	5.89e-48	2.09158	3.05e-22	importin subunit alpha-3
go_Sbre_v1_32000_2_1	1.91287		2.21499		0		2.09109
go_Sbre_v1_49883_2_1	1.582		-0.602979		0.327026		2.09024
go_Sbre_v1_8716_1_1	0		0.45523		2.90054		2.09009
go_Sbre_v1_60570_4_1	0.4479		2.44247		0		2.0899
go_Sbre_v1_55961_1_1	1.39124		0.756601		2.70555		2.08959		uncharacterized LOC107354134
go_Sbre_v1_2858_2_1	0.556559		-0.0786908		1.44665		2.08955
go_Sbre_v1_39888_2_1	1.57301	0.375931	1.07211	0.555237	1.43109	0.433039	2.08718	0.131768
go_Sbre_v1_30992_1_1	0.527854		1.72149		0.32764		2.08503
go_Sbre_v1_18981_1_1	2.70054		2.28871		1.955		2.08407
go_Sbre_v1_62162_2_1	0		3.52948		0		2.08391
go_Sbre_v1_59798_4_1	0		0		0.540054		2.08391
go_Sbre_v1_29202_2_1	0		0.45523		0.540054		2.08391
go_Sbre_v1_5357_1_1	0		0.45523		0.540054		2.08391
go_Sbre_v1_29547_1_1	0		0.45523		0.621253		2.08391
go_Sbre_v1_11893_2_1	1.39054		1.19849		0		2.0839		tubulin beta subunit
go_Sbre_v1_27872_1_1	2.39266		2.48444		0		2.0839		V-type proton ATPase 116 kDa subunit a isoform 1
go_Sbre_v1_25359_3_1	0		0		0		2.08389
go_Sbre_v1_30006_2_1	0		0		0		2.08389
go_Sbre_v1_21157_2_1	0		0		0		2.08389		atrial natriuretic peptide receptor 3-like
go_Sbre_v1_16184_1_1	0		0		0		2.08389		calmodulin-like 5
go_Sbre_v1_3650_1_1	0		0		0		2.08389
go_Sbre_v1_50306_2_1	0		0		0		2.08389
go_Sbre_v1_12065_2_1	0		0		0		2.08389
go_Sbre_v1_3041_2_1	0		0		0		2.08389
go_Sbre_v1_40547_1_1	0		0		0		2.08389		uncharacterized LOC105844429
go_Sbre_v1_52907_12_1	0		0		0		2.08389
go_Sbre_v1_56314_3_1	0		0		0		2.08389
go_Sbre_v1_10932_2_1	0		0		0		2.08389		ribosomal L1 domain-containing protein 1-like
go_Sbre_v1_17307_1_1	0		0		0		2.08389		protein kinase, putative
go_Sbre_v1_1866_1_1	0		0		0		2.08389
go_Sbre_v1_2689_1_1	0		0.45523		0		2.08389
go_Sbre_v1_4452_1_1	0		1.66747		0		2.08389
go_Sbre_v1_1226_1_1	0		1.75325		0		2.08389		tubulin alpha-1 chain
go_Sbre_v1_48191_2_1	0		1.80037		0		2.08389
go_Sbre_v1_68396_1_1	0		0		2.81148		2.08389
go_Sbre_v1_9895_2_1	1.39052		0		0		2.08389		hypothetical protein
go_Sbre_v1_40088_1_1	2.18825		0		1.49262		2.08389
go_Sbre_v1_33747_5_1	2.3869		1.28688		1.24151		2.08291
go_Sbre_v1_65972_1_1	0.270279		0.266459		1.85597		2.08243
go_Sbre_v1_63165_6_1	1.05492	0.00683576	1.28536	0.00030684	1.8252	6.93e-07	2.08026	1.79e-10	ubiquitin-60S ribosomal protein L40
go_Sbre_v1_45035_1_1	2.4584	4.17e-117	2.76663	8.57e-149	3.04557	6.7e-146	2.07924	3.02e-84	polynucleotide kinase 3'-phosphatase
go_Sbre_v1_49324_2_1	-0.0056178		1.49168		1.23008		2.07702
go_Sbre_v1_12117_1_1	-1.47563		-1.46834		-1.84204		2.07701
go_Sbre_v1_41097_3_1	0.862531	0.485652	0.682276	0.56682	1.73852	0.0586773	2.07449	0.00836625
go_Sbre_v1_1418_1_1	1.47916		0.153831		0.159182		2.07437
go_Sbre_v1_27565_1_1	1.01221		-0.506559		-1.84205		2.0698
go_Sbre_v1_51105_2_1	0.934726	0.239559	1.17286	0.0786297	1.5706	0.0167842	2.0685	0.000207931
go_Sbre_v1_62256_6_1	2.69163		3.90372		3.08555		2.06596
go_Sbre_v1_70541_1_1	1.25127		3.37687		3.58047		2.06572
go_Sbre_v1_27073_1_1	1.13409	0.577446	1.55646		1.80404	0.276386	2.0645	0.135567	hypothetical protein
go_Sbre_v1_67968_1_1	3.7142		2.60749		0.543215		2.06376		hypothetical protein
go_Sbre_v1_12878_1_1	3.22311		1.81087		0		2.06294
go_Sbre_v1_13219_1_1	-0.513895		-1.46835		1.88237		2.06286
go_Sbre_v1_49334_1_1	1.44155		0		1.56397		2.0623
go_Sbre_v1_11307_1_1	0		1.23886		1.56397		2.06227
go_Sbre_v1_15716_1_1	1.84164	0.0750155	1.8824	0.0485161	2.25953	0.0204662	2.06221	0.0224544
go_Sbre_v1_15839_1_1	1.97664		0		0.540222		2.06163		lysosomal aspartic protease-like
go_Sbre_v1_25224_1_1	0.447896		1.75424		0		2.0616
go_Sbre_v1_55623_4_1	0		0.45523		2.21894		2.06158
go_Sbre_v1_14394_1_1	0		0		0.621253		2.06149
go_Sbre_v1_69262_1_1	0		0.45523		0		2.06149		THAP domain-containing protein 2-like
go_Sbre_v1_26865_1_1	0.447888		0		0.540055		2.06149
go_Sbre_v1_20460_1_1	0.447872		0		0		2.06149
go_Sbre_v1_20224_2_1	0.507349	0.832057	0.623418	0.748125	0.485014	0.826028	2.06103	0.108117
go_Sbre_v1_11058_1_1	1.47714		0.848389		1.53483		2.05883
go_Sbre_v1_26214_3_1	2.17037		0.938452		2.43973		2.05883	0.222144
go_Sbre_v1_39980_2_1	3.86302		3.04779		2.37947		2.05764	0.579077
go_Sbre_v1_24670_2_1	-1.47568		-0.506561		3.63443		2.05361
go_Sbre_v1_55462_2_1	2.56206		0.777013		1.99711		2.05301
go_Sbre_v1_14720_1_1	2.3259		-1.46835		0.545006		2.05297
go_Sbre_v1_34921_1_1	0.542992	0.270877	1.06865	0.00356381	1.65244	8.99e-06	2.05188	2.39e-10	ADP-ribosylation factor 1-like
go_Sbre_v1_39666_1_1	1.28561		0.323519		0.858852		2.05132	0.138986
go_Sbre_v1_31511_2_1	-2.33466		0.0173936		1.93567		2.05058
go_Sbre_v1_50123_1_1	1.80113	0.202892	1.99607		2.30728	0.0663614	2.04991	0.0837741
go_Sbre_v1_40682_1_1	0.231306	0.834972	1.93947	0.000258898	2.18857	0.000177301	2.04957	7.41e-05	fatty-acyl elongase, putative
go_Sbre_v1_50627_1_1	1.38269	0.190037	1.99648	0.0194286	1.8269	0.0586773	2.04832	0.0132924
go_Sbre_v1_64565_4_2	-0.0938863	0.974127	0.751754	0.642078	1.81196	0.164856	2.0455	0.0638203
go_Sbre_v1_30274_3_1	1.27042		0.588826		1.84045		2.04502
go_Sbre_v1_62176_3_3	0.763959	0.0395633	1.23804	7.61e-05	1.86528	1.62e-08	2.04437	1.94e-12
go_Sbre_v1_61287_3_1	-2.31998		-2.31267		-2.68638		2.04094
go_Sbre_v1_63148_7_1	0.776589	0.206558	1.53852	0.000950187	1.82087	0.000296535	2.03726	3.12e-06
go_Sbre_v1_10_1_1	-1.47563		1.21398		1.67064		2.03416
go_Sbre_v1_38004_1_1	1.4404		1.84336		-1.84205		2.03409
go_Sbre_v1_51145_2_1	1.29854		-0.536645		1.04627		2.03056
go_Sbre_v1_44661_1_1	1.98175		3.34378		-0.416066		2.03053
go_Sbre_v1_44708_1_1	1.22772	0.1898	1.84843	0.012588	2.25984	0.00255777	2.02947	0.00414516
go_Sbre_v1_20251_2_1	1.81666		-1.39424		0.247543		2.02876
go_Sbre_v1_47843_1_1	3.35349	0.131796	1.11477	0.698139	1.92828	0.480062	2.02774	0.36557	acetohydroxy acid isomeroreductase
go_Sbre_v1_52347_3_1	0.540607	0.697662	2.2482	0.00365208	2.51783	0.00261886	2.02702	0.00890175	transposase
go_Sbre_v1_31258_5_1	0.0474556		0.427946		1.75504		2.02584
go_Sbre_v1_19359_3_1	1.42854		0.805305		-1.84205		2.02552
go_Sbre_v1_68748_1_1	-0.615369		2.58426		0.976164		2.02439
go_Sbre_v1_45205_3_2	0.510681	0.833271	2.35936	0.0640431	2.56148	0.0618264	2.02378	0.115964
go_Sbre_v1_56507_3_1	0.789936	0.0355778	1.27611	5.34e-05	1.78161	7.12e-08	2.02301	5.13e-12	pogo transposable element with KRAB domain-like
go_Sbre_v1_14624_2_1	1.29969		2.64551		0.547823		2.02288		gastrin/cholecystokinin type B receptor-like
go_Sbre_v1_45253_2_2	0.189462		0.850188		1.72481		2.02251
go_Sbre_v1_25935_1_1	1.91067		1.66451		2.55013		2.02185
go_Sbre_v1_35307_4_1	2.97594		2.89512		3.05554		2.02143
go_Sbre_v1_34044_3_1	0.841586		1.51548		1.43768		2.02139	0.128788
go_Sbre_v1_35937_7_1	0.139391		-0.142634		2.03001		2.0207	0.234193
go_Sbre_v1_55055_2_1	-1.04981	0.633806	2.19194	0.0678748	2.11779	0.110602	2.02007	0.0899014
go_Sbre_v1_1568_1_1	2.31042		1.80615		-0.365646		2.01909
go_Sbre_v1_10336_2_1	0.762501		2.06062		0.685896		2.01854
go_Sbre_v1_10865_1_1	1.74904		-1.46835		2.41963		2.0166		transducer of ERBB2, 2
go_Sbre_v1_68966_1_1	-1.47565		0.680401		-1.84205		2.01612
go_Sbre_v1_66189_1_1	1.14915		1.63979		0.748675		2.01275
go_Sbre_v1_47207_2_2	3.73051	0.154245	1.71577	0.575643	1.78862	0.595561	2.00617	0.455459	ubiquitin
go_Sbre_v1_32350_3_1	1.39327		0.435009		-0.414424		2.00537
go_Sbre_v1_50488_1_1	2.21587		1.94082		2.16705		2.00328	0.143137
go_Sbre_v1_29204_4_1	-0.513891		-0.506558		-1.84204		2.00118
go_Sbre_v1_19433_1_1	-0.513885		0.24655		-0.350185		1.99878
go_Sbre_v1_46254_1_1	0.263471		-1.46835		2.16399		1.99694
go_Sbre_v1_37523_1_1	0.680441	0.0456134	1.54475	9.54e-09	2.13482	1.43e-13	1.99689	1.95e-14
go_Sbre_v1_58716_1_1	2.32174	0.13978	2.07881	0.165894	1.04424	0.613278	1.99614	0.167787
go_Sbre_v1_29389_3_1	0.922461		1.41213		1.81216		1.9949	0.341626	neuronal acetylcholine receptor subunit alpha-7
go_Sbre_v1_56221_2_1	2.33211		3.95688		3.39116		1.99453	0.293246	uncharacterized LOC105844904
go_Sbre_v1_36996_1_1	-1.43125		0.646198		-2.7594		1.99326
go_Sbre_v1_66840_1_1	0.130398		0.975866		0.280412		1.99193
go_Sbre_v1_33131_3_1	2.53526		0.306674		2.1653		1.98915
go_Sbre_v1_46452_1_1	2.38635		1.73174		1.84653		1.98884
go_Sbre_v1_29108_2_1	2.75279	0.000775247	2.85998	0.000269091	2.71762	0.00141001	1.98734	0.0189387
go_Sbre_v1_16660_2_1	-2.39217		2.48509		-0.263577		1.98722
go_Sbre_v1_31097_2_1	-1.47567		3.01422		1.63324		1.98629		acetylcholine receptor protein
go_Sbre_v1_55176_3_2	2.03744		1.22834		1.46851		1.98566	0.19825
go_Sbre_v1_31088_1_1	0.827193		-0.189934		0.985858		1.98555	0.546386	DNA polymerase theta-like
go_Sbre_v1_36340_2_1	1.0466	0.662485	1.67769		1.57891	0.42596	1.98467	0.2098
go_Sbre_v1_37945_4_1	1.44905		0.570809		0.684729		1.98275	0.177059
go_Sbre_v1_68459_1_1	-0.589673		-1.15108		1.04338		1.98087
go_Sbre_v1_12843_1_1	1.51716		1.69459		1.42842		1.97905
go_Sbre_v1_16430_1_1	1.61082		0.252465		1.38662		1.97825	0.18821
go_Sbre_v1_50834_1_1	0.647267		2.05955		0.870655		1.97818	0.189083	uncharacterized protein K02A2,6-like
go_Sbre_v1_30356_1_1	2.30052	0.150909	1.66797		2.23868	0.165442	1.9778	0.180031
go_Sbre_v1_64391_2_3	3.1098	0.316563	3.52155	0.189845	3.00644	0.349623	1.97754	0.501294	aldehyde dehydrogenase 2 family (mitochondrial), tandem duplicate 1
go_Sbre_v1_66293_1_1	1.9027		0.934913		1.63668		1.97555	0.159508
go_Sbre_v1_64551_2_1	0.944428	0.257753	0.855691	0.276621	1.89167	0.00386953	1.97419	0.000817614
go_Sbre_v1_66971_2_1	-0.70034	0.863307	0.903503	0.779315	1.74018	0.575205	1.97351	0.418531	signal recognition particle receptor subunit alpha-like
go_Sbre_v1_69499_1_1	1.39864		2.33244		2.4989		1.97302
go_Sbre_v1_62620_1_2	0.267211	0.502361	0.557718	0.0461492	1.32784	2.73e-07	1.97163	7.67e-19	amyloid protein-binding protein 2-like
go_Sbre_v1_8661_1_1	-2.35594		-3.31042		0.63677		1.97081
go_Sbre_v1_47393_4_1	1.18565		0.138323		0.935613		1.97061
go_Sbre_v1_38838_1_2	-0.103873	0.977296	1.3572	0.468423	1.50452	0.450538	1.96801	0.205063
go_Sbre_v1_14244_1_1	1.32803		2.54168		1.50299		1.96753
go_Sbre_v1_43783_3_1	0.261372		1.29485		0.714299		1.96537	0.167241	neuronal acetylcholine receptor subunit beta-4-like
go_Sbre_v1_71877_1_1	-1.47567		0.973477		1.24892		1.96518
go_Sbre_v1_29397_4_1	1.94456		3.74743		2.24311		1.96476
go_Sbre_v1_2775_1_1	0.418895		-0.50656		1.24925		1.96463
go_Sbre_v1_53073_1_1	2.04579		1.62178		1.1776		1.96258	0.116516
go_Sbre_v1_32086_1_1	1.27154	0.553613	0.915452	0.660916	2.57801	0.125447	1.96179	0.20596
go_Sbre_v1_17593_1_1	1.82306	2.1e-11	2.12524	7.34e-16	2.55634	9.28e-20	1.96081	1.73e-13	uncharacterized LOC100640582
go_Sbre_v1_32770_7_1	0.315294	0.941309	0.562008	0.856864	2.42737	0.318805	1.96054	0.360698	1-phosphatidylinositol 4,5-bisphosphate phosphodiesterase epsilon-1-like
go_Sbre_v1_18462_1_1	3.85296		2.75114		0		1.95857		hypothetical protein
go_Sbre_v1_3746_1_1	1.187		-1.42173		0.750237		1.95752
go_Sbre_v1_55982_6_1	2.34134		0.15481		1.68732		1.95722
go_Sbre_v1_70364_1_1	4.19068	0.200858	3.38152		3.07105	0.400223	1.95696	0.575332	small subunit ribosomal protein S11e, cytoplasmic
go_Sbre_v1_23732_1_1	0.486043		-0.529845		0.852629		1.95568
go_Sbre_v1_10465_1_1	1.99627		0		0		1.95489		melatonin receptor type 1C-like
go_Sbre_v1_31850_2_1	0		0		0		1.95469
go_Sbre_v1_39475_1_1	0		0		0		1.95469
go_Sbre_v1_15941_1_1	0		0.45523		0		1.95469		Isopropylmalate dehydratase
go_Sbre_v1_60565_2_1	0		0.45523		0.540054		1.95469
go_Sbre_v1_12879_2_1	0.447871		0		0		1.95469
go_Sbre_v1_7528_1_1	1.39052		0		0		1.95469
go_Sbre_v1_28722_2_1	2.45152		0		0		1.95469		2-hydroxyacylsphingosine 1-beta-galactosyltransferase-like
go_Sbre_v1_39998_2_1	1.34251		-0.608587		1.0486		1.95356
go_Sbre_v1_1854_2_1	0.472021		2.66607		1.71106		1.95152	0.161262
go_Sbre_v1_33942_3_1	-0.213007		0.579511		0.981235		1.94927		uncharacterized LOC105335840
go_Sbre_v1_64208_1_1	1.19037		2.33145		0.00215012		1.94855	0.231573
go_Sbre_v1_305_2_1	0.708436	0.783113	1.10934		0.831887	0.717252	1.94809	0.200919
go_Sbre_v1_14264_1_1	1.87551		1.58632		1.20518		1.94751
go_Sbre_v1_6320_1_1	3.5171		3.33859		1.93641		1.94578
go_Sbre_v1_16151_1_1	2.81718	6.09e-76	2.67575	5.71e-69	2.84647	2e-64	1.94524	3e-36	RNA 3'-terminal phosphate cyclase-like
go_Sbre_v1_49670_5_2	1.30599	0.379857	-0.560192		-0.00991161	0.99601	1.94454	0.0814129
go_Sbre_v1_63237_2_11	2.12828	1.16e-38	2.44829	2.5e-52	2.82879	4.24e-61	1.94247	2.76e-32	karyopherin alpha 3 (importin alpha 4)
go_Sbre_v1_43269_4_1	2.40474		2.24388		-0.415587		1.94013
go_Sbre_v1_23705_1_1	3.51134		2.67085		1.86545		1.93959		large subunit ribosomal protein L10e, cytoplasmic
go_Sbre_v1_35318_5_1	2.42974		0.257217		-1.84205		1.93864		plastid import machinery, IAP100 protein
go_Sbre_v1_41241_1_1	0.0257562	0.985803	0.983971	0.140599	1.61132	0.015694	1.93634	0.000459868
go_Sbre_v1_24559_2_1	4.54082		3.51722		3.81642		1.93526
go_Sbre_v1_43051_4_1	3.1794		-0.50656		1.24753		1.93473
go_Sbre_v1_29480_3_1	1.24507		0.352163		-1.30119		1.93404
go_Sbre_v1_4152_1_1	0.845859		3.30968		-1.84206		1.9338		lipid storage droplets surface-binding protein 1
go_Sbre_v1_31090_3_1	2.90179	0.00148499	3.28228	0.000123776	3.26993	0.000310543	1.93299	0.0462737
go_Sbre_v1_68599_1_1	1.4244		2.94317		2.47721		1.93292
go_Sbre_v1_53732_1_1	-3.98879		1.80798		1.33138		1.93219	0.753106	alpha-catulin-like
go_Sbre_v1_41489_2_1	0.82772		2.10906		-2.76489		1.93172
go_Sbre_v1_45385_1_2	1.41912	8.78e-05	1.56111	6.54e-06	2.27123	4.61e-10	1.92891	7.11e-09
go_Sbre_v1_35602_3_1	1.65727	0.371796	0.898155		2.34942	0.146439	1.92544	0.198354
go_Sbre_v1_48871_8_1	0.517127		0.114145		0.451344		1.92335	0.330486
go_Sbre_v1_38577_1_3	1.10634	0.229631	1.57033	0.0347364	2.05637	0.00569066	1.92133	0.00507828
go_Sbre_v1_40357_1_1	1.22081	0.429169	1.53351	0.226402	1.31241	0.369426	1.92066	0.0884175
go_Sbre_v1_32044_1_1	0.532563		1.31205		0.302066		1.92053
go_Sbre_v1_28746_1_1	2.12592		-1.46835		-1.84205		1.92009
go_Sbre_v1_26215_4_1	0.684243		0.136276		0.697314		1.9193
go_Sbre_v1_38112_1_1	0.836715		2.01118		1.98553		1.91779
go_Sbre_v1_23991_1_1	1.2		-1.36177		-2.69726		1.91715
go_Sbre_v1_26166_1_1	0.747436		1.67786		0.535028		1.91321
go_Sbre_v1_69491_1_1	3.60979	0.104386	2.54571	0.268452	1.46533	0.626587	1.91317	0.415273	large subunit ribosomal protein L27e, cytoplasmic
go_Sbre_v1_19733_1_1	3.11758		3.78852		0		1.91271
go_Sbre_v1_39963_1_1	1.79378	0.276733	0.807818	0.67886	2.31015	0.126288	1.91239	0.169781
go_Sbre_v1_14030_1_1	1.36428		1.06779		-0.26873		1.91203
go_Sbre_v1_41542_4_1	2.40027		2.20013		2.08405		1.91089
go_Sbre_v1_38154_1_1	0.926706		2.14762		2.85017		1.91057
go_Sbre_v1_26756_1_1	0.937582	0.635786	0.928938	0.589386	0.794557	0.685442	1.90954	0.13943
go_Sbre_v1_61343_1_1	-0.559458		0.108989		-0.0754958		1.90683
go_Sbre_v1_14528_1_1	1.79692		1.6135		3.92851		1.90664
go_Sbre_v1_52500_1_1	1.00649	0.527258	2.20245	0.0441823	2.71009	0.019648	1.90563	0.0826726
go_Sbre_v1_44901_4_1	2.6081		0.433402		2.20814		1.90479
go_Sbre_v1_25936_2_1	-1.47565		-0.506559		-0.420277		1.90366
go_Sbre_v1_17631_1_1	3.19867		1.78918		2.81523		1.90248		hypothetical protein
go_Sbre_v1_20561_1_1	0.202125	0.92664	1.45541	0.164883	1.09172	0.384804	1.9022	0.0400242
go_Sbre_v1_44689_2_1	1.40804		2.22995		3.63401		1.90193		Ig gamma-3 chain C region-like
go_Sbre_v1_25119_2_1	1.21867		2.76625		2.08149		1.90179
go_Sbre_v1_39347_2_1	1.42539		1.23833		2.67116		1.90127		uncharacterized LOC107043501
go_Sbre_v1_11434_2_1	1.66285		1.12661		-1.84205		1.90086
go_Sbre_v1_50837_12_1	-2.35617		-3.31064		-0.590981		1.90077		uncharacterized protein K02A2,6-like
go_Sbre_v1_27429_1_1	2.41528		2.7431		1.54539		1.8989
go_Sbre_v1_24519_1_1	4.01582		2.11136		2.58522		1.89818		20S proteasome subunit alpha type 3
go_Sbre_v1_58501_4_1	1.19397		0.305917		1.95005		1.89816
go_Sbre_v1_52691_1_1	-0.280205	0.40719	0.353302	0.205738	1.18299	7.36e-07	1.89799	7.09e-21
go_Sbre_v1_2218_1_1	3.56248		0		3.31962		1.89738		stress-associated endoplasmic reticulum protein 2
go_Sbre_v1_12830_1_1	0.133533	0.959548	0.560096		1.3228	0.319741	1.89703	0.0678546	putative polyubiquitin
go_Sbre_v1_43184_3_1	1.02878		1.55867		3.04288		1.89685
go_Sbre_v1_27448_1_1	3.63564	0.172709	1.98146	0.507412	1.50558	0.670575	1.89501	0.493741	small subunit ribosomal protein S24e, cytoplasmic
go_Sbre_v1_28478_1_1	0.161392	0.931693	0.793483	0.455147	1.37455	0.15365	1.89374	0.0138671
go_Sbre_v1_50631_1_1	0.138919	0.888466	0.165805	0.834534	1.6454	0.000556737	1.89282	4.71e-06
go_Sbre_v1_46093_3_1	1.97443		0.455232		2.95567		1.89187
go_Sbre_v1_16820_2_1	1.78929	0.0891976	0.855766	0.492346	2.01171	0.0579258	1.89187	0.0417459
go_Sbre_v1_59344_3_6	1.08122	0.036713	1.10492	0.0223269	1.00356	0.0676651	1.89148	6.98e-06
go_Sbre_v1_65418_1_1	0.177832	0.909983	0.563567	0.584081	1.44371	0.0986217	1.89071	0.0068669
go_Sbre_v1_26542_3_1	3.71529		3.33211		0		1.88989		hypothetical protein
go_Sbre_v1_70271_1_1	1.78328		0		2.12576		1.88958
go_Sbre_v1_22268_1_1	3.97861		0		1.49578		1.88931		heat shock protein Hsp70E
go_Sbre_v1_38447_2_1	-0.445661		1.11472		1.60341		1.88883	0.340618	uncharacterized LOC101242881
go_Sbre_v1_23362_1_1	0.603536	0.436492	1.96024	4.44e-05	1.77159	0.000876484	1.88707	8.02e-05
go_Sbre_v1_50798_1_3	0.447886		1.43278		0		1.88703
go_Sbre_v1_25132_1_1	-0.284891	0.903032	-0.199636	0.920477	2.09125	0.0762049	1.88645	0.0743704
go_Sbre_v1_37456_4_1	0		1.43338		0.540858		1.88628
go_Sbre_v1_24251_2_1	0.668236		0.415117		-3.3405		1.8857
go_Sbre_v1_69622_1_1	2.39217		1.23597		0		1.88337
go_Sbre_v1_22643_1_1	-1.47565		-1.46835		0.666941		1.8832		hypothetical protein
go_Sbre_v1_44948_1_1	2.63106		1.49418		1.67014		1.88181		latent-transforming growth factor beta-binding protein 4-like
go_Sbre_v1_22094_1_1	0		0		0		1.88034		uncharacterized LOC103311386
go_Sbre_v1_66254_1_1	0		0		0		1.88034
go_Sbre_v1_50704_2_1	0		0		0		1.88034
go_Sbre_v1_4974_1_1	0		0		1.56409		1.88034
go_Sbre_v1_26678_1_1	0		2.26174		0		1.88034
go_Sbre_v1_54536_1_1	0.44787		0		0		1.88034
go_Sbre_v1_4501_1_1	1.19626		0		0		1.88034		uncharacterized LOC107679821
go_Sbre_v1_24669_1_1	0.501092		-1.42424		0.249089		1.87933
go_Sbre_v1_34314_1_2	4.01651		0.865004		2.56712		1.87803		RNP domain-containing protein
go_Sbre_v1_53891_1_3	0.615288	0.178597	0.712975	0.0730223	1.5672	1.89e-05	1.87767	4.25e-09	kinesin-like protein KIF3B
go_Sbre_v1_16446_1_1	4.13167		0.836333		2.61917		1.87636		dyskerin family protein
go_Sbre_v1_60514_2_2	0.518832	0.535251	1.79335	0.000508758	2.04352	0.000278206	1.87313	0.000195172
go_Sbre_v1_39080_1_2	1.08622	0.52097	0.491944	0.792568	1.40143	0.35256	1.87225	0.114901
go_Sbre_v1_56347_2_1	0.218707	0.730226	1.11568	0.000970888	1.68427	1.23e-06	1.87155	1.1e-09	ubiquitin B
go_Sbre_v1_71762_3_1	1.33466		2.07024		1.43062		1.87133	0.235435
go_Sbre_v1_49943_1_6	-0.49973	0.263477	-0.559004	0.155581	0.421061	0.371651	1.86724	1.83e-10
go_Sbre_v1_10954_1_1	1.57726		0.0752316		-2.75538		1.86174
go_Sbre_v1_37243_1_1	1.16155	0.559607	1.12086		2.91347	0.0334707	1.86106	0.184791	uncharacterized LOC107343859
go_Sbre_v1_35609_1_1	1.58619	0.25835	2.1141		2.07148	0.0948528	1.86104	0.107732
go_Sbre_v1_37424_2_1	1.4285		-1.46835		1.85201		1.86079
go_Sbre_v1_15755_2_1	-1.47563		-1.46834		-1.84204		1.85828
go_Sbre_v1_10288_1_1	-1.4756		-1.46834		0.530819		1.85828
go_Sbre_v1_31469_3_1	-1.47561		-1.46834		-0.340533		1.85828		BTB/POZ and MATH domain-containing protein 2-like
go_Sbre_v1_63833_3_1	2.07287	0.225679	-0.280875	0.90928	-0.193198	0.944642	1.85575	0.222525
go_Sbre_v1_40744_1_1	-0.513891		-0.506557		-1.84204		1.85523
go_Sbre_v1_63814_3_2	2.43136	0.09806	2.42169		2.52555	0.0782321	1.85467	0.195327
go_Sbre_v1_39205_1_1	0.706513	0.1611	1.51742	5.41e-05	2.0169	2.74e-07	1.85462	2.52e-07	uncharacterized LOC100557975
go_Sbre_v1_53669_5_1	2.30301		1.76448		1.12639		1.85305
go_Sbre_v1_11104_1_1	2.75036		2.04866		2.18709		1.85283
go_Sbre_v1_29164_1_1	-0.57415		0.587677		2.18139		1.85241
go_Sbre_v1_23798_1_1	1.48373		0.563246		2.98985		1.85042
go_Sbre_v1_49611_2_1	0.47877		2.94728		-1.84205		1.84945
go_Sbre_v1_68044_1_1	2.55616		1.46219		1.56984		1.84875
go_Sbre_v1_34524_1_1	2.0395	0.00146485	1.74919	0.00653536	3.05473	8.44e-07	1.84812	0.00297708
go_Sbre_v1_18131_1_1	-0.513886		0.246085		-0.420248		1.84743
go_Sbre_v1_45757_1_1	1.56015		1.50098		0.962973		1.84718
go_Sbre_v1_933_1_1	-1.47563		1.88781		1.11763		1.8445
go_Sbre_v1_59709_4_1	-1.62209	0.609051	1.34738		1.50724	0.583053	1.84347	0.390598
go_Sbre_v1_9821_1_1	2.23667		1.22224		-1.84205		1.84316		BR-serine/threonine kinase-like protein
go_Sbre_v1_7965_1_1	1.57108		0.983653		-1.84206		1.84283		uncharacterized protein K02A2,6-like
go_Sbre_v1_71984_1_1	1.01688		1.56806		2.25089		1.84263
go_Sbre_v1_17812_3_1	1.05798		0.705275		1.16828		1.84168		SCY1-like protein 2
go_Sbre_v1_30489_2_1	1.36779		1.33916		0.372203		1.84106
go_Sbre_v1_60581_19_1	0.827778		-0.825481		-0.23721		1.84078
go_Sbre_v1_30061_1_1	1.23066	0.497772	2.32431	0.0681514	2.9739	0.020501	1.84069	0.163959
go_Sbre_v1_10065_1_1	1.4381		-0.50656		0.542311		1.83936
go_Sbre_v1_53976_2_1	1.42555		1.26914		1.20816		1.83707
go_Sbre_v1_53516_2_1	0.551805		1.37269		0.930279		1.83703	0.36584
go_Sbre_v1_20487_3_1	0.830601		1.25259		1.53251		1.837
go_Sbre_v1_53964_1_2	1.61856		1.24413		0.281035		1.83484
go_Sbre_v1_3159_1_1	-0.513877		2.66305		1.56792		1.83457
go_Sbre_v1_27157_1_1	2.29575		1.60854		1.17393		1.83362	0.132003
go_Sbre_v1_10367_2_1	1.66844		2.24116		0.039515		1.83264	0.217177	glycoprotein 3-alpha-L-fucosyltransferase A-like
go_Sbre_v1_5754_2_1	3.4315		3.00862		2.33744		1.83042		ATP synthase subunit beta, mitochondrial
go_Sbre_v1_46997_4_1	1.57077		0.924036		1.27758		1.83035	0.533713	short transient receptor potential channel 7-like
go_Sbre_v1_24241_1_1	-0.181707		0.937059		-0.600684		1.83013	0.335499
go_Sbre_v1_31480_3_1	0.704538		-2.38246		-0.312616		1.82995
go_Sbre_v1_35554_3_1	1.02367	0.506161	0.463127	0.785753	1.27036	0.366984	1.82977	0.0896615	probable G-protein coupled receptor 139
go_Sbre_v1_63827_2_6	-0.19816	0.855688	0.376549	0.634125	1.51777	0.0116685	1.82907	0.000257318
go_Sbre_v1_22504_2_1	2.58684	0.186824	2.94084	0.0859907	1.90459	0.387763	1.82664	0.330748	cell division cycle protein 48 homolog
go_Sbre_v1_35723_1_1	2.40644		-2.38226		1.52424		1.8256
go_Sbre_v1_67155_1_1	1.72534		-0.0570524		-0.263011		1.82487
go_Sbre_v1_69133_1_1	-0.516605	0.811673	-0.652015	0.711315	-0.0118873	0.995917	1.82341	0.132863	transposase-like
go_Sbre_v1_52901_2_1	3.52281		4.32453		3.79851		1.82226
go_Sbre_v1_6077_1_1	2.01495		-0.506559		-1.84204		1.82134		acyl carrier protein 2, mitochondrial-like
go_Sbre_v1_40782_2_1	1.10305		1.67795		0.715376		1.82044	0.130958
go_Sbre_v1_42675_1_3	0.970481	0.278189	-0.0487199	0.970404	0.533423	0.622044	1.81832	0.00560738	phospholipid scramblase 1-like
go_Sbre_v1_62827_8_1	0.751163	0.0147305	0.740558	0.0115419	1.43859	5.12e-07	1.81749	3.3e-13
go_Sbre_v1_19042_1_1	-1.47563		-1.46834		-1.84204		1.81539		uncharacterized LOC106564690
go_Sbre_v1_48642_3_1	-1.47563		1.83572		-1.84205		1.81394
go_Sbre_v1_45508_1_1	0.39627	0.491255	0.3277	0.546549	1.15448	0.00481863	1.81388	6.74e-08
go_Sbre_v1_27346_1_1	-2.93513		-0.489214		-0.216887		1.81338
go_Sbre_v1_25057_1_1	4.34112		3.05374		3.18712		1.80887		hypothetical protein
go_Sbre_v1_17509_1_1	-1.47563		-1.46834		-1.84204		1.80829		calcium/calmodulin-dependent protein kinase type II subunit gamma-like
go_Sbre_v1_10724_2_1	0.455532		1.35179		1.16664		1.80823		putative muscarinic acetylcholine receptor gar-2
go_Sbre_v1_8857_2_1	0		0		0		1.80739
go_Sbre_v1_44145_1_1	0		0		0		1.80739		heat shock protein 75 kDa, mitochondrial-like
go_Sbre_v1_29902_1_1	0		0		0		1.80739
go_Sbre_v1_13818_1_1	0		0		0		1.80739
go_Sbre_v1_14211_1_1	0		0		0		1.80739
go_Sbre_v1_5838_1_1	0		0		0		1.80739
go_Sbre_v1_7544_1_1	0		0		0		1.80739		RS26, ribosomal protein 26 40S small ribosomal subunit
go_Sbre_v1_36358_4_1	0		0		0		1.80739
go_Sbre_v1_36144_3_1	0		0		0		1.80739		COG0667: Predicted oxidoreductases (ISS)
go_Sbre_v1_10452_2_1	0		0		0		1.80739
go_Sbre_v1_67583_1_1	0		0		0		1.80739
go_Sbre_v1_4811_1_1	0		0		0		1.80739
go_Sbre_v1_64908_2_1	0		0		0		1.80739
go_Sbre_v1_2363_1_1	0		0		0		1.80739		hypothetical protein
go_Sbre_v1_71168_1_1	0		0		0		1.80739
go_Sbre_v1_56892_2_1	0		0		0		1.80739
go_Sbre_v1_18661_1_1	0		0		0		1.80739
go_Sbre_v1_4540_2_1	0		0		0		1.80739
go_Sbre_v1_14828_3_1	0		0		0		1.80739
go_Sbre_v1_4203_1_1	0		0		0		1.80739
go_Sbre_v1_22556_3_1	0		0		0		1.80739
go_Sbre_v1_31905_2_1	0		0		0		1.80739		DnaJ family chaperone, putative
go_Sbre_v1_12298_2_1	0		0		0		1.80739
go_Sbre_v1_5422_1_1	0		0		0		1.80739
go_Sbre_v1_16704_2_1	0		0		0		1.80739
go_Sbre_v1_16530_2_1	0		0		0		1.80739
go_Sbre_v1_4895_1_1	0		0		0		1.80739
go_Sbre_v1_70636_1_1	0		0.45523		0		1.80739
go_Sbre_v1_14989_1_1	0		0.45523		0		1.80739		S-adenosylmethionine mitochondrial carrier protein-like
go_Sbre_v1_8284_1_1	0		0.45523		0		1.80739
go_Sbre_v1_27128_1_1	0		0		2.8715		1.80739		hypothetical protein
go_Sbre_v1_2384_1_1	0		0		3.1492		1.80739
go_Sbre_v1_59071_7_1	0.447869		0		0		1.80739
go_Sbre_v1_3165_1_1	0.447893		1.66748		0		1.80739
go_Sbre_v1_22258_2_1	0.447896		0		1.49261		1.80739		cAMP protein kinase
go_Sbre_v1_34954_3_1	1.19626		0		0		1.80739
go_Sbre_v1_4972_1_1	1.32586		0		1.49261		1.80739
go_Sbre_v1_72645_2_1	1.39052		0		0		1.80739		proteasome subunit beta type 3
go_Sbre_v1_40262_1_1	1.39053		0.45523		0		1.80739		glyceraldehyde-3-phosphate dehydrogenase precursor
go_Sbre_v1_14721_2_1	2.01573		0		0		1.80739
go_Sbre_v1_20094_1_1	0		1.75325		0		1.80738
go_Sbre_v1_21112_1_1	0		1.75325		0		1.80738
go_Sbre_v1_52707_2_1	0		2.16473		0		1.80738
go_Sbre_v1_53741_1_1	0		0		2.63493		1.80738
go_Sbre_v1_19459_1_1	0		0		2.95734		1.80738		cyclophilin-type peptidylprolyl cis-trans isomerase
go_Sbre_v1_22000_2_1	0		1.80037		1.4926		1.80738
go_Sbre_v1_17638_1_1	0		2.96725		0		1.80738		calcium-translocating P-type ATPase, PMCA-type
go_Sbre_v1_40093_1_1	0		0		0.540054		1.80738
go_Sbre_v1_8012_1_1	0		0		0.540054		1.80738
go_Sbre_v1_64659_7_1	0		1.19849		0		1.80738
go_Sbre_v1_43592_2_1	0		0.45523		0.621253		1.80738		generic methyltransferase
go_Sbre_v1_22407_1_1	0		1.19849		1.63263		1.80738
go_Sbre_v1_30585_2_1	0		1.19849		2.07591		1.80738		FK506-binding protein (FKBP)
go_Sbre_v1_32503_6_1	0.447888		1.21631		0		1.80738		hypothetical protein
go_Sbre_v1_29246_2_1	1.39055		0		2.49009		1.80738
go_Sbre_v1_19881_2_1	2.39266		0		2.07592		1.80738
go_Sbre_v1_45843_1_1	2.71499		0		0		1.80738
go_Sbre_v1_72468_1_1	2.71499		0		0		1.80738		ATLCB1
go_Sbre_v1_29951_2_1	2.97832		0		0		1.80738		UBA1-like protein, ubiquitin activating enzyme
go_Sbre_v1_1380_1_1	2.97832		0		0		1.80738
go_Sbre_v1_29049_3_1	2.97835		2.16473		0		1.80738		26S proteasome regulatory complex, subunit RPN1
go_Sbre_v1_41492_2_1	3.35321		0		0		1.80738
go_Sbre_v1_64756_2_1	0.773309		1.19008		0.985122		1.80724
go_Sbre_v1_31393_1_1	0.325542	0.863307	1.57826	0.114034	0.27043	0.878848	1.80718	0.0510627
go_Sbre_v1_33665_3_1	0		0.45523		2.12512		1.80657
go_Sbre_v1_38508_1_1	4.86111		3.00672		0.54777		1.80654
go_Sbre_v1_67448_1_1	1.057		1.3508		1.9905		1.80606
go_Sbre_v1_44503_1_2	2.35802		1.26751		-1.84205		1.8053		ATP-dependent 6-phosphofructokinase 6
go_Sbre_v1_38803_1_1	3.56372		2.16567		0		1.80525		translation initiation factor 3, subunit E
go_Sbre_v1_8041_1_1	0.1384		-1.15823		-0.836712		1.8052
go_Sbre_v1_47844_1_1	1.84627		1.19973		0		1.80479		GE15176 gene product from transcript GE15176-RA
go_Sbre_v1_68000_1_1	4.37029	0.0396135	3.605	0.0862308	1.83445	0.529081	1.80462	0.456331	small subunit ribosomal protein S2e, cytoplasmic
go_Sbre_v1_14935_2_1	1.97653		0.45523		1.49326		1.80412
go_Sbre_v1_2745_2_1	1.27679		1.50301		0.831375		1.80402	0.256918
go_Sbre_v1_47165_1_1	0.447921		1.80207		2.07647		1.80334
go_Sbre_v1_45551_4_1	0.452402		2.86291		2.71796		1.80334
go_Sbre_v1_48663_2_1	1.29453		2.23015		2.25483		1.80102
go_Sbre_v1_19410_1_1	1.23035		1.69924		1.2116		1.79929	0.239271	band 4,1-like protein 3
go_Sbre_v1_3839_1_1	2.97784		1.75809		0.617008		1.79868
go_Sbre_v1_39766_5_1	-0.177668		0.839832		1.45833		1.79722		amyloid protein-binding protein 2-like
go_Sbre_v1_29815_1_1	2.74129		2.24643		2.98976		1.79677
go_Sbre_v1_49015_1_2	-0.283567	0.855342	0.849768	0.382735	1.51551	0.0994991	1.79676	0.0167871	uncharacterized LOC101235307
go_Sbre_v1_25341_1_1	1.80598		-0.50656		1.11951		1.79675
go_Sbre_v1_23289_1_1	1.80597		0.254424		1.11952		1.79671
go_Sbre_v1_8349_1_1	1.32632		0		1.56399		1.79627
go_Sbre_v1_44471_1_1	0.756099	0.11376	1.34331	0.000360423	1.93951	4.65e-07	1.79626	3.66e-07	prostaglandin-endoperoxide synthase 2a
go_Sbre_v1_30627_2_3	1.47729		-0.583264		2.92886		1.79621
go_Sbre_v1_22926_2_1	1.30151		2.04204		-2.75238		1.79506
go_Sbre_v1_23941_1_1	1.53212		1.12781		1.14568		1.79387
go_Sbre_v1_35424_1_1	3.04981		3.58593		3.69573		1.79347		uncharacterized LOC107457405
go_Sbre_v1_42729_2_1	1.91324		0		2.172		1.79091
go_Sbre_v1_65922_2_1	0		3.48333		3.52745		1.78962		protein RER1A-like
go_Sbre_v1_22322_2_1	0		3.6426		2.95592		1.78946
go_Sbre_v1_63035_1_2	2.10623	2.03e-128	2.1508	2.37e-134	2.28832	1.1e-124	1.78915	8.36e-93	uncharacterized LOC107347839
go_Sbre_v1_9813_1_1	4.30076		2.49123		3.44225		1.78881		hypothetical protein
go_Sbre_v1_28003_1_2	1.8169	0.135702	0.84834		2.19505	0.0515463	1.78877	0.0990623
go_Sbre_v1_17651_2_1	1.37193		0.63686		0.604498		1.78824	0.348156
go_Sbre_v1_6819_2_1	1.29935		2.75198		0.541488		1.78819
go_Sbre_v1_35887_4_1	1.11576	0.217033	1.59748	0.0288693	1.93247	0.0101853	1.78707	0.00971154
go_Sbre_v1_21806_1_1	2.52918		-0.506561		-0.414247		1.78659
go_Sbre_v1_12708_1_1	3.33758		1.52794		0.684199		1.78625		large subunit ribosomal protein L36e_1, cytoplasmic
go_Sbre_v1_59829_2_1	2.19559		0		4.35047		1.78615
go_Sbre_v1_62810_7_1	3.37113		1.7049		3.03712		1.78576	0.502793	glutamate synthase [NADH], amyloplastic
go_Sbre_v1_54819_1_1	1.84179		0.671057		0.623141		1.78453
go_Sbre_v1_32187_1_1	3.01437		3.37695		2.79517		1.78435		hypothetical protein
go_Sbre_v1_68337_1_1	-0.513896		-0.50656		2.14093		1.78435
go_Sbre_v1_27510_4_1	1.974		2.64487		0.955921		1.78365
go_Sbre_v1_51263_6_2	0.98525	0.342944	0.949754	0.315759	1.66638	0.0480948	1.78356	0.0162103
go_Sbre_v1_16053_1_1	2.62049		0.991462		4.09127		1.78353
go_Sbre_v1_31307_1_1	1.84946	0.30004	1.14479		1.98511	0.251306	1.78322	0.24863
go_Sbre_v1_40607_1_1	1.24046	0.290182	0.164493	0.925526	2.00787	0.0396711	1.78233	0.0489386
go_Sbre_v1_25960_4_1	-0.536893		-1.96797		-1.83996		1.78229
go_Sbre_v1_35753_2_1	-0.084395		1.58772		1.97739		1.78102	0.177775
go_Sbre_v1_51606_1_1	2.38746		1.06333		0.865664		1.7803	0.304286
go_Sbre_v1_24142_1_1	1.99174		3.35491		0		1.78
go_Sbre_v1_29582_3_1	2.24719		2.18075		1.20535		1.77983
go_Sbre_v1_25105_2_1	0.504306		0.674184		1.9546		1.77924
go_Sbre_v1_11723_1_1	-1.9948		-0.103127		-0.880268		1.77873
go_Sbre_v1_19075_1_1	0.207846		0.866135		1.78383		1.77842
go_Sbre_v1_22883_2_1	2.2017		2.12922		1.8162		1.77804	0.303044
go_Sbre_v1_8203_1_1	2.44531		3.18477		4.18976		1.77773
go_Sbre_v1_25659_2_1	2.35039		1.87124		1.1065		1.77733	0.386211	short transient receptor potential channel 4-like
go_Sbre_v1_50844_6_1	1.84881	0.0817445	1.74957	0.0807607	1.82006	0.0925546	1.77623	0.065816	uncharacterized LOC100902525
go_Sbre_v1_35745_3_1	1.90354		-0.108944		-4.48442		1.77601	0.828175
go_Sbre_v1_37878_1_1	1.96596		0.703462		1.41828		1.77591
go_Sbre_v1_38208_2_1	4.39359		2.43588		2.21498		1.77547		hypothetical protein
go_Sbre_v1_24685_1_1	5.0057		3.13703		1.56331		1.77545		glycine-rich protein 2
go_Sbre_v1_50881_1_1	0.737395	0.119585	0.684773	0.12514	1.40299	0.000584411	1.77235	4.27e-07	testis-specific serine/threonine-protein kinase 1-like
go_Sbre_v1_39881_1_2	1.01655	0.440569	0.318819	0.839917	0.0156181	0.993019	1.77105	0.0610983
go_Sbre_v1_30902_4_1	0.617041	0.909361	1.69985	0.64393	1.76893	0.662444	1.771	0.591053
go_Sbre_v1_13597_1_1	-0.169032	0.880582	0.89905	0.131021	1.56431	0.00675597	1.77055	0.000310022
go_Sbre_v1_60189_2_1	1.08964		1.17234		1.47534		1.77	0.195585	neuronal acetylcholine receptor subunit alpha-7-like
go_Sbre_v1_36664_3_1	2.29762		0		4.1732		1.76843
go_Sbre_v1_33117_1_1	4.66592		2.18223		2.08156		1.76717		HSP70-like protein
go_Sbre_v1_22167_2_1	1.20497		1.18409		-1.87495		1.76707
go_Sbre_v1_40704_1_1	2.22208	2.13e-90	2.13747	4.25e-84	2.22415	1.59e-74	1.76675	2.34e-57	GTP-binding protein 1-like
go_Sbre_v1_3104_1_1	-0.0121473		2.29487		1.41213		1.76524
go_Sbre_v1_57058_1_1	2.13077		2.53546		1.24549		1.76427
go_Sbre_v1_33602_1_1	0.849208	0.656308	0.958542	0.550316	1.47471	0.332036	1.76372	0.15362	T-lymphoma invasion and metastasis-inducing protein 2-like
go_Sbre_v1_34867_1_1	-1.47564		-0.506559		0.667168		1.76337		beta-1,3-galactosyltransferase, putative
go_Sbre_v1_48629_2_1	-0.327904	0.875104	1.12934	0.367886	1.41473	0.281932	1.76309	0.0898905
go_Sbre_v1_37534_2_1	1.98022		2.35337		3.79067		1.7622	0.461985
go_Sbre_v1_36684_12_1	0.310753	0.973152	2.03597	0.716673	3.92001	0.45972	1.76141	0.732007
go_Sbre_v1_38352_2_1	1.71099		-1.46835		-1.84205		1.76055
go_Sbre_v1_31968_5_1	1.16489	0.389574	1.64133	0.125541	0.937363	0.509755	1.76007	0.0809233	metabotropic glutamate receptor 8-like
go_Sbre_v1_37387_7_1	1.60355		0.691999		2.10406		1.76002
go_Sbre_v1_15321_1_1	1.14838		1.32911		1.74188		1.75924		hypothetical protein
go_Sbre_v1_46124_2_1	-3.90644	0.239559	2.10448		3.03296	0.299844	1.75917	0.533372
go_Sbre_v1_29909_2_1	2.2402	0.000475869	1.86317	0.00427353	1.65209	0.022807	1.75774	0.00694658	putative DEAD/DEAH box helicase
go_Sbre_v1_55690_3_1	1.70445		0.545122		2.40526		1.75679
go_Sbre_v1_42692_1_1	3.38431	0.243029	3.07143		1.5248	0.682329	1.7565	0.556849	hypothetical protein
go_Sbre_v1_26685_1_1	0.256694		1.26385		-0.418858		1.75536
go_Sbre_v1_42822_4_1	1.65911		0.962069		-0.287545		1.75474
go_Sbre_v1_44372_3_2	1.72735	0.000856047	1.65157	0.00111723	2.02131	9.7e-05	1.75454	0.000368085
go_Sbre_v1_34491_9_1	1.98705		0.866663		1.86015		1.7533
go_Sbre_v1_59043_2_2	4.13248		0.817545		2.67167		1.75109		hypothetical protein
go_Sbre_v1_25143_1_1	1.12819	0.399481	1.91355	0.0524455	2.97294	0.00147882	1.75074	0.0749325
go_Sbre_v1_1414_1_1	0.764917		0.893292		0.239864		1.74998
go_Sbre_v1_35441_1_1	1.47426	0.0869579	0.0638817	0.963504	0.621135	0.594659	1.74982	0.0180379	Krueppel-like factor 5
go_Sbre_v1_40798_4_1	3.33679		3.13047		-0.415698		1.74976		hypothetical protein
go_Sbre_v1_53930_3_1	1.42556		3.52488		3.72618		1.74944
go_Sbre_v1_55995_2_2	1.23759	0.143845	0.821331	0.364431	0.689135	0.505319	1.7494	0.0100811	cholinergic receptor, nicotinic, beta 3 (neuronal)
go_Sbre_v1_6744_1_1	1.1597		0.543396		1.75091		1.74906
go_Sbre_v1_42620_2_1	1.94602	0.0884388	0.440082	0.792636	1.37344	0.296886	1.74871	0.0971721
go_Sbre_v1_33446_1_1	2.42772		2.67088		2.76447		1.74844		DNA-directed RNA polymerase
go_Sbre_v1_39592_2_1	0.764519		2.27988		2.11713		1.74736	0.444515
go_Sbre_v1_35702_1_1	-1.14194		1.95247		1.5496		1.74565
go_Sbre_v1_59822_1_2	-0.423052	0.53846	-0.397089	0.52251	0.9653	0.0592098	1.7434	9.31e-06
go_Sbre_v1_48158_3_2	0.622646	0.639913	1.53537	0.0659739	1.33182	0.161346	1.74268	0.0259124
go_Sbre_v1_65172_4_2	1.94458		2.26994		3.5223		1.74127
go_Sbre_v1_42036_8_1	2.15635	0.00219677	1.71409	0.0178772	1.63424	0.0402097	1.74098	0.013425
go_Sbre_v1_41805_1_1	1.62554	5.72e-11	1.72802	1.16e-12	2.28241	1.75e-18	1.74044	7.18e-13
go_Sbre_v1_1030_1_1	1.93691		0.428478		3.29746		1.73917
go_Sbre_v1_36904_1_2	3.99493		3.15791		2.65102		1.73786	0.567621	60S acidic ribosomal protein P2
go_Sbre_v1_44184_1_1	0.443275		1.42482		2.25709		1.73671
go_Sbre_v1_6419_1_1	0.728742	0.48625	1.02709	0.21653	1.25771	0.15634	1.73645	0.0123094
go_Sbre_v1_39906_1_3	0.140535	0.96459	1.73351		1.37472	0.408428	1.73593	0.194391
go_Sbre_v1_67656_1_1	1.66427		1.47895		1.24609		1.73592
go_Sbre_v1_29810_1_1	3.45132	0.22803	2.86687		1.836	0.602194	1.7357	0.560736	hypothetical protein
go_Sbre_v1_19160_1_1	-0.0291557		-0.634946		-1.27995		1.73516
go_Sbre_v1_54285_3_1	0.664659	0.593267	-0.833326	0.45944	0.611337	0.617186	1.73311	0.0249621
go_Sbre_v1_42562_3_1	1.4218		2.12573		3.26439		1.73147		guanosine nucleotide diphosphate dissociation inhibitor 2
go_Sbre_v1_34053_1_1	2.94883	0.192149	2.62701	0.220064	0.551488	0.877377	1.72979	0.446285	ubiquitin_small subunit ribosomal protein S30e fusion protein
go_Sbre_v1_20614_2_1	0.227766		1.67713		-3.32379		1.72973
go_Sbre_v1_61754_2_1	3.27642		1.28485		2.47155		1.72901		uncharacterized protein K02A2,6-like
go_Sbre_v1_32623_2_1	3.4814		2.84784		2.43519		1.72772
go_Sbre_v1_7242_1_1	-1.37294		1.26938		-2.70109		1.72736
go_Sbre_v1_57048_5_1	1.21861		4.25999		2.95406		1.72702
go_Sbre_v1_22395_1_1	0.447902		2.90616		2.12666		1.72681
go_Sbre_v1_72574_2_1	3.19138		3.81868		0		1.72623
go_Sbre_v1_16592_2_1	0		0		0		1.7239		calcium-activated potassium channel subunit alpha-1-like
go_Sbre_v1_68888_1_1	0		0		0		1.7239
go_Sbre_v1_4796_1_1	0		0		0		1.7239
go_Sbre_v1_7840_1_1	0		0.45523		0		1.7239
go_Sbre_v1_67976_2_1	0		0.45523		0		1.7239		hypothetical protein
go_Sbre_v1_28046_1_1	0		1.45785		0		1.7239
go_Sbre_v1_13131_1_1	1.44666		0		0		1.7239
go_Sbre_v1_27809_1_1	0		1.23391		0		1.72389
go_Sbre_v1_5212_1_1	1.95294		0		0		1.72389
go_Sbre_v1_12488_1_2	1.19637		1.23397		0		1.72378
go_Sbre_v1_40210_1_2	1.38694		0.53602		1.22273		1.72275
go_Sbre_v1_27190_1_1	0.447896		2.16566		0		1.72238		peptidyl-prolyl cis-trans isomerase, cyclophilin-type protein
go_Sbre_v1_59253_1_1	2.79083	1.18e-96	2.15945	1.27e-57	1.9155	6.26e-38	1.72183	3.2e-36	splA/ryanodine receptor domain and SOCS box containing 4
go_Sbre_v1_41539_1_1	1.72071		0.52122		1.2909		1.72086	0.31319	hypothetical protein
go_Sbre_v1_3510_1_1	3.25831	0.0923122	2.1804	0.285663	2.15998	0.345193	1.72022	0.400664	small subunit ribosomal protein S13e, cytoplasmic
go_Sbre_v1_67578_1_1	-1.08879		1.60088		1.10946		1.71917
go_Sbre_v1_8098_1_1	2.33914		2.54524		1.68153		1.7191		voltage-gated potassium channel, putative
go_Sbre_v1_42170_1_1	1.81434		-1.46835		0.66651		1.71869
go_Sbre_v1_21436_2_1	3.97808		2.77182		3.07666		1.71863		ubiquitin-conjugating enzyme E2 4
go_Sbre_v1_38324_6_1	-0.866554		-0.713998		0.920983		1.71857
go_Sbre_v1_26524_1_1	2.01492		2.52336		1.85208		1.71817		PRLI-interacting factor L-like (ISS)
go_Sbre_v1_27097_1_1	3.56405	0.211644	2.23117		2.15442	0.525847	1.71801	0.568291	ATP synthase subunit O, mitochondrial
go_Sbre_v1_26437_1_1	0		2.7487		2.81225		1.71753
go_Sbre_v1_14245_1_1	0.863196	0.278888	1.18121	0.0683618	1.06762	0.147212	1.71603	0.00265052
go_Sbre_v1_56932_1_1	0.522522	0.864086	-0.0098356	0.996677	1.48585	0.501281	1.71589	0.327422
go_Sbre_v1_42372_2_1	1.19239		0.959576		1.4212		1.71566	0.236095
go_Sbre_v1_34007_2_1	1.0959		1.02745		1.29228		1.71545
go_Sbre_v1_44726_2_1	0.42464		0.58694		1.89681		1.71525
go_Sbre_v1_22507_1_1	2.84489	1.17e-193	2.3561	1.42e-132	2.08314	9.68e-85	1.71483	6.28e-70	testis expressed 264
go_Sbre_v1_31988_1_2	-0.51389		1.53657		-0.418955		1.71406
go_Sbre_v1_52040_1_1	1.74653		2.54495		0.601521		1.71298		Sec61; signal peptide plus 9 transmembrane domain-containing protein
go_Sbre_v1_39157_1_1	0.76055	0.497966	0.999608	0.272062	0.262647	0.852593	1.7126	0.0223578
go_Sbre_v1_38394_1_1	0.762785	0.270877	0.461051	0.536144	1.31118	0.0270911	1.71142	0.00048469	hypothetical protein
go_Sbre_v1_8535_2_1	2.53632		-0.50656		-0.416425		1.71091
go_Sbre_v1_32858_1_1	0.470497		0.646837		2.10373		1.71014	0.295229
go_Sbre_v1_62137_2_1	-1.15116	0.177256	-0.342184	0.74622	1.16757	0.148368	1.70949	0.0065067
go_Sbre_v1_57068_1_1	0.764341	0.638924	0.40343	0.808385	1.24371	0.341469	1.70911	0.0963582
go_Sbre_v1_51362_1_1	-2.36291		1.87052		1.7309		1.70882
go_Sbre_v1_54534_1_2	-0.0630206	0.986604	0.655502	0.80042	2.15901	0.316372	1.70876	0.366012
go_Sbre_v1_57053_2_1	-1.0681		1.0793		0.769453		1.707
go_Sbre_v1_61196_2_1	0		0.455232		4.40278		1.70667
go_Sbre_v1_44729_2_1	2.13371	0.662417	0.957363	0.847992	-0.0274962	0.99601	1.70514	0.673089	desert hedgehog
go_Sbre_v1_11040_1_1	0.447911		2.11059		2.95563		1.705
go_Sbre_v1_17148_2_1	0.779834		0.224548		0.904629		1.70425
go_Sbre_v1_31538_3_1	1.22923		-1.46835		-0.344454		1.70409
go_Sbre_v1_57419_1_1	0.42745		-1.46835		1.11522		1.70401
go_Sbre_v1_54416_2_1	1.97447		2.50141		0.54159		1.70399
go_Sbre_v1_57066_1_2	-0.266373	0.609476	0.0249248	0.966821	0.674543	0.0784939	1.70363	1.13e-09	uncharacterized LOC100640051
go_Sbre_v1_33364_1_1	0.831895	0.685409	-0.0458512	0.984395	1.21632	0.491107	1.70362	0.203935
go_Sbre_v1_37909_1_1	1.38973	0.18996	1.38862	0.151135	1.19172	0.294291	1.70211	0.0519948
go_Sbre_v1_18824_1_1	-2.39228		7.98128		-1.3344		1.69849		uncharacterized LOC105976409
go_Sbre_v1_30168_2_1	3.0524		2.59796		2.53224		1.69849
go_Sbre_v1_18632_3_1	-1.47563		-1.46834		-1.84204		1.69808
go_Sbre_v1_67235_1_1	-1.47562		-0.506556		-1.84204		1.69808
go_Sbre_v1_38391_2_1	-1.4756		0.791461		-1.84204		1.69808
go_Sbre_v1_22770_1_1	-0.513897		-1.46834		-1.84204		1.69808
go_Sbre_v1_40124_2_1	-0.364842	0.894725	1.07121	0.530466	1.86192	0.237591	1.69807	0.217881
go_Sbre_v1_37488_5_1	2.14957	0.708031	0.323994	0.959822	0.599141	0.928906	1.69798	0.718263
go_Sbre_v1_25651_3_1	3.60317		0.455231		0		1.69794
go_Sbre_v1_26703_6_1	3.60319		0		2.07811		1.69788
go_Sbre_v1_14239_2_1	1.04973		3.05433		1.60194		1.69737
go_Sbre_v1_16491_3_1	1.25852		-3.31373		-3.68743		1.69662
go_Sbre_v1_42573_1_1	2.26061	0.000182128	1.03647	0.160646	1.60609	0.0217269	1.6966	0.00603888
go_Sbre_v1_64534_1_5	0.226032	0.74057	0.419136	0.396394	0.728502	0.114906	1.69651	4.32e-07
go_Sbre_v1_24309_2_1	1.38408		3.24114		0.542924		1.69543		flagellar associated protein
go_Sbre_v1_45481_1_1	0.176057	0.910708	1.76003	0.0165891	1.94759	0.0167929	1.69521	0.0185754	fatty-acyl elongase, putative
go_Sbre_v1_64537_4_1	0.803711	0.456704	0.186857	0.892182	1.11778	0.225851	1.69486	0.0185158	ranBP-type and C3HC4-type zinc finger-containing protein 1-like
go_Sbre_v1_27741_2_1	0.963248		1.21627		1.08346		1.69475
go_Sbre_v1_8097_1_1	0.7314		1.56997		2.3334		1.69428	0.468478
go_Sbre_v1_40748_1_2	-2.38521		1.39544		1.82627		1.69427
go_Sbre_v1_62434_5_1	-0.279891	0.88418	0.533255	0.69428	1.44859	0.195326	1.69375	0.0639805
go_Sbre_v1_43439_1_1	-0.229679	0.732228	0.124721	0.847206	0.845303	0.0585643	1.69342	5.19e-07	hypothetical protein
go_Sbre_v1_13045_3_1	0		2.67455		3.31872		1.6928
go_Sbre_v1_61868_2_3	1.87917		0.750468		1.02493		1.69265
go_Sbre_v1_30738_1_1	3.20037		2.48867		0.540926		1.69256		hypothetical protein
go_Sbre_v1_31990_2_1	2.04986	0.143987	2.14901	0.0892968	2.0612	0.142862	1.69235	0.196772	piggyBac transposable element-derived protein 4-like
go_Sbre_v1_2721_5_1	-0.513894		-0.506559		0.664263		1.69035
go_Sbre_v1_29139_1_1	0.0408749		-0.0412824		1.85048		1.69026
go_Sbre_v1_33225_1_1	1.23998		-1.46835		1.16486		1.68911		uncharacterized LOC107340903
go_Sbre_v1_57530_1_2	2.26514	9.36e-67	2.13883	5.34e-60	2.37003	3.42e-60	1.68826	2.42e-37	poly (ADP-ribose) polymerase 2
go_Sbre_v1_67606_1_1	-3.32354		-3.31622		0.0631201		1.68818
go_Sbre_v1_51492_8_1	-0.651272		-1.42313		-2.75863		1.68798
go_Sbre_v1_67975_1_1	4.39414		1.65889		0		1.68761		hypothetical protein
go_Sbre_v1_57996_1_1	-0.180208	0.638093	0.448688	0.0719033	1.26033	2.76e-08	1.6862	9.53e-18	roquin-1-like
go_Sbre_v1_53386_4_1	1.38433		-0.161086		0.799771		1.68578	0.523896
go_Sbre_v1_14660_1_1	2.67574		0		1.63151		1.68561
go_Sbre_v1_42518_1_1	2.85777		2.89746		0.304008		1.68437
go_Sbre_v1_46133_3_1	1.68946		2.0758		2.6507		1.68344
go_Sbre_v1_52991_1_1	3.10816		4.17409		5.05214		1.68307	0.520367
go_Sbre_v1_47626_4_1	1.74017	0.184438	1.4464		1.07869	0.48197	1.68278	0.146692
go_Sbre_v1_15474_2_1	1.82263		1.55204		0.541548		1.68251
go_Sbre_v1_26937_3_1	1.24626		1.80995		2.33848		1.68203
go_Sbre_v1_1840_1_1	3.17127		1.94814		0		1.68186
go_Sbre_v1_36818_1_1	-0.504798		0.960555		1.34766		1.68144	0.153237
go_Sbre_v1_49105_1_1	1.18623	0.492902	1.28654		1.82019	0.202453	1.68102	0.190404
go_Sbre_v1_29674_4_1	1.19769		1.7859		0		1.68049
go_Sbre_v1_30278_1_1	1.44589		1.23471		0.620215		1.68017
go_Sbre_v1_18821_1_1	1.39024		1.23462		0.540196		1.67985
go_Sbre_v1_48608_2_1	0.0416647		-2.97545		-3.34914		1.67945		FMRFamide receptor-like
go_Sbre_v1_68294_1_1	-1.47562		-0.506556		-1.84204		1.67937
go_Sbre_v1_65402_2_1	0.357424	0.847875	0.789258	0.537354	1.56692	0.153651	1.67932	0.0749096
go_Sbre_v1_36976_4_1	1.49389		0.847822		0.444034		1.67901	0.418117
go_Sbre_v1_8036_1_1	0.364481		1.58705		0.475216		1.67847	0.220286
go_Sbre_v1_14797_1_1	2.44777		2.18024		2.88426		1.67748
go_Sbre_v1_67126_1_1	0		0		0		1.67738		large subunit ribosomal protein L37Ae, cytoplasmic
go_Sbre_v1_3624_1_1	0		0		0		1.67738
go_Sbre_v1_42209_2_1	0		0		0		1.67738		translation elongation factor 1-alpha
go_Sbre_v1_11769_1_1	0		0		0		1.67738
go_Sbre_v1_69034_1_1	0		0		0		1.67738
go_Sbre_v1_24905_1_1	0		0		0		1.67738
go_Sbre_v1_34937_2_1	0		0		0		1.67738
go_Sbre_v1_6316_2_1	0		0		0		1.67738
go_Sbre_v1_23575_2_1	0		0		0		1.67738
go_Sbre_v1_20276_2_1	0		0		0		1.67738
go_Sbre_v1_69197_1_1	0		0		0		1.67738
go_Sbre_v1_4745_1_1	0		0		0		1.67738		hypothetical protein
go_Sbre_v1_14800_1_1	0		0		0		1.67738
go_Sbre_v1_18631_2_1	0		0		0		1.67738
go_Sbre_v1_71246_1_1	0		0		0		1.67738
go_Sbre_v1_29371_3_1	0		0.45523		0		1.67738
go_Sbre_v1_67672_1_1	0		0.45523		0		1.67738
go_Sbre_v1_34929_1_1	0		0		1.4926		1.67738		Pc21g11280
go_Sbre_v1_11399_1_1	0		0		1.63263		1.67738
go_Sbre_v1_28187_1_1	0		2.52339		0		1.67738
go_Sbre_v1_11079_2_1	0		0		2.49008		1.67738
go_Sbre_v1_12325_1_1	0		2.98147		0		1.67738
go_Sbre_v1_18576_2_1	0		0.45523		2.21911		1.67738
go_Sbre_v1_17189_2_1	0		1.75325		1.4926		1.67738		ATP-dependent Clp protease proteolytic subunit
go_Sbre_v1_29479_2_1	0		1.80037		1.63263		1.67738
go_Sbre_v1_19408_1_1	0		2.16473		1.4926		1.67738
go_Sbre_v1_23340_1_1	0.447868		0		0		1.67738
go_Sbre_v1_5514_2_1	0.447868		0		0		1.67738
go_Sbre_v1_1474_1_1	0.447868		0		0		1.67738		60S ribosomal protein L6B
go_Sbre_v1_11916_1_1	0.447893		1.75325		0		1.67738
go_Sbre_v1_47902_5_1	1.44669		0		2.21912		1.67738
go_Sbre_v1_14618_1_1	2.18822		0		0		1.67737
go_Sbre_v1_19236_1_1	2.39263		0		0		1.67737
go_Sbre_v1_11616_2_1	0		0		0.540054		1.67737		THO complex subunit 4A-like
go_Sbre_v1_67277_1_1	0		2.74596		1.63263		1.67737
go_Sbre_v1_38061_1_1	0		1.80037		3.07415		1.67737
go_Sbre_v1_4220_1_1	0.447884		0		0.540055		1.67737
go_Sbre_v1_35757_1_1	1.39053		0		0.621289		1.67737
go_Sbre_v1_6805_1_1	1.97689		0		0.6213		1.67737
go_Sbre_v1_22308_3_1	1.29092		1.4558		1.30482		1.67652	0.287316
go_Sbre_v1_41103_4_1	0.67765	0.358098	0.635787	0.348958	1.15578	0.0587794	1.67579	0.000683516
go_Sbre_v1_19638_2_1	-0.513896		0.2623		-1.84205		1.67557
go_Sbre_v1_65622_7_1	0.853195		-0.862549		0.350013		1.67428	0.539728
go_Sbre_v1_48051_1_2	0.17194	0.864871	0.738051	0.200991	1.16739	0.0438984	1.67331	0.000271468
go_Sbre_v1_39494_2_1	0.679576	0.493587	0.640506	0.477201	2.30388	0.00118839	1.67293	0.0106313
go_Sbre_v1_34682_1_1	-0.0526742		0.907676		1.25218		1.67232
go_Sbre_v1_56443_1_1	0.99801	0.548276	1.08414		1.29164	0.376712	1.67065	0.152204
go_Sbre_v1_3232_2_1	5.64179		4.43324		3.75711		1.67023	0.699666	hypothetical protein
go_Sbre_v1_22900_1_2	0.578931	0.778209	0.380522		1.38137	0.342538	1.67012	0.159079
go_Sbre_v1_2701_1_1	0.896978	0.597006	1.01444	0.479079	1.33831	0.347069	1.66954	0.144319
go_Sbre_v1_432_1_1	0.620049	0.764157	1.28743		0.827291	0.638348	1.66939	0.171576
go_Sbre_v1_14824_1_1	-0.909348	0.665452	1.03125		-0.558077	0.791825	1.66938	0.189179	serine/threonine-protein kinase HT1-like
go_Sbre_v1_10064_2_1	0.168617		-2.96786		1.50632		1.66864
go_Sbre_v1_33634_3_1	-1.72002		0.856205		1.38656		1.66743	0.241844
go_Sbre_v1_57708_1_1	1.30839		2.5377		3.61489		1.6665
go_Sbre_v1_12681_1_1	2.58126		1.9601		1.85134		1.66584	0.642995	glutathione peroxidase family protein
go_Sbre_v1_14917_1_1	3.04114		1.74044		1.89483		1.66567	0.642123	mitochondrial carrier protein
go_Sbre_v1_65214_10_1	0.496277	0.173731	0.597487	0.0576982	1.42899	1.04e-06	1.66531	7.14e-11
go_Sbre_v1_59813_2_1	2.89447		3.04595		2.01013		1.66446	0.63597	BiP isoform A family protein
go_Sbre_v1_50295_5_1	0.390378		-0.0563904		-0.362345		1.66376
go_Sbre_v1_27709_1_1	3.30762		1.06951		2.76491		1.66135
go_Sbre_v1_52380_1_1	2.29884	1.31e-15	1.14475	0.000292209	1.45224	1.44e-05	1.66072	1.64e-08	heterogeneous nuclear ribonucleoprotein A/B-like
go_Sbre_v1_39811_1_1	0.788616	4.15e-05	2.06894	1.71e-36	2.07922	3.04e-32	1.66038	4.98e-23	perlucin-like
go_Sbre_v1_19437_2_1	1.52505		-2.38566		1.61405		1.65931
go_Sbre_v1_31836_1_1	1.00149	0.776282	3.28938	0.123333	2.08491	0.454417	1.65903	0.493364
go_Sbre_v1_42399_2_1	1.59933	0.461803	1.8238		0.862302	0.732107	1.65878	0.352371
go_Sbre_v1_2513_1_1	-0.513902		2.2536		-0.414987		1.65753
go_Sbre_v1_64284_2_2	1.38849	0.0051403	0.814519	0.140001	1.10209	0.0515199	1.65742	0.000225697
go_Sbre_v1_354_2_1	0.105347		-0.0467799		1.04742		1.65724
go_Sbre_v1_49189_3_1	0.950966	0.185174	1.17946	0.0526413	0.870621	0.238166	1.65714	0.00219218
go_Sbre_v1_67273_1_1	-2.31514		-2.30787		-2.68158		1.6568
go_Sbre_v1_65151_1_2	1.35041	0.387637	1.49479		1.15302	0.470257	1.65551	0.179965
go_Sbre_v1_18912_1_1	2.2504	4.01e-36	2.17616	3.6e-34	2.39246	1.31e-35	1.65492	1.77e-19	putative deoxyribonuclease TATDN1
go_Sbre_v1_62482_4_1	-0.567896		2.959		2.47431		1.65353	0.294019
go_Sbre_v1_54418_1_5	3.83958	0.162738	3.6481	0.153937	2.65888	0.402152	1.65248	0.579802	bacteriorhodopsin
go_Sbre_v1_47498_1_1	-0.328191	0.649286	0.620353	0.227	1.696	0.000163864	1.65192	2.91e-05	uncharacterized LOC100381809
go_Sbre_v1_55227_1_1	1.89988		1.18558		1.58376		1.65176
go_Sbre_v1_15686_1_2	2.62788	0.203778	1.40733	0.543115	1.91717	0.412977	1.64949	0.415474	cysteine protease 1
go_Sbre_v1_58228_2_1	1.81161		1.71017		1.50983		1.64738	0.249481
go_Sbre_v1_31971_1_1	-1.433		-0.0530771		1.82962		1.64389		serine/threonine protein kinase
go_Sbre_v1_14808_1_1	-0.527441		2.34589		1.74364		1.64278
go_Sbre_v1_60873_4_1	0.828817		1.74599		1.85731		1.64177	0.360503
go_Sbre_v1_8598_2_1	1.38929	0.393748	1.1785		0.945852	0.598332	1.64015	0.207454
go_Sbre_v1_60021_2_1	0.621105	0.00168519	1.03804	2.66e-09	1.32005	2.61e-12	1.63988	7.75e-23
go_Sbre_v1_54409_2_1	-0.0783847	0.934749	0.953255	0.0234023	1.80933	1.11e-05	1.63941	9.12e-06
go_Sbre_v1_59980_1_6	1.7563	1.57e-79	1.7332	5.7e-78	1.93448	1.84e-78	1.6387	7.48e-70
go_Sbre_v1_46841_1_1	1.89926	4.42e-13	1.68667	1.52e-10	1.82495	1.13e-10	1.63728	5.71e-10
go_Sbre_v1_25056_1_1	1.00924		2.56598		-1.84205		1.63722
go_Sbre_v1_49673_2_1	3.85154	0.19698	3.8899		2.67202	0.428049	1.63664	0.619728
go_Sbre_v1_5130_2_1	-0.513896		-1.46835		2.21033		1.63661
go_Sbre_v1_7804_1_1	0		0		0		1.63634		60S ribosomal protein L19
go_Sbre_v1_18215_1_1	0		0		0		1.63634		hypothetical protein
go_Sbre_v1_71676_1_1	0		0		0		1.63634
go_Sbre_v1_11507_1_1	0		0		0		1.63634		hypothetical protein
go_Sbre_v1_11259_2_1	0		0		0		1.63634
go_Sbre_v1_4722_1_1	0		0		0		1.63634
go_Sbre_v1_11654_2_1	0		0		0		1.63634
go_Sbre_v1_803_1_1	0		0		0		1.63634
go_Sbre_v1_30930_3_1	0		0		0		1.63634
go_Sbre_v1_23431_3_1	0		0.45523		0		1.63634		long chain base biosynthesis protein 2d
go_Sbre_v1_4366_1_1	0		0.45523		0		1.63634
go_Sbre_v1_24240_2_1	0		0.45523		0		1.63634
go_Sbre_v1_33991_2_1	0		1.43808		0		1.63634
go_Sbre_v1_20380_2_1	0		0		3.38206		1.63634		hypothetical protein
go_Sbre_v1_23972_1_1	0.447867		0		0		1.63634		26S proteasome non-ATPase regulatory subunit 3-like
go_Sbre_v1_26268_1_1	0.447867		0		0		1.63634
go_Sbre_v1_26027_1_1	0.447867		0		0		1.63634		protein disulfide-isomerase A3-like
go_Sbre_v1_27699_2_1	0.447878		0.45523		0		1.63634		calmodulin 5
go_Sbre_v1_5727_1_1	0.447878		0.45523		0		1.63634		minor histocompatibility antigen H13-like
go_Sbre_v1_11846_2_1	0.447878		0.45523		0		1.63634		box H/ACA snoRNP component Nhp2p
go_Sbre_v1_38624_4_1	0.447878		0.45523		0		1.63634		valine--tRNA ligase-like
go_Sbre_v1_19237_1_1	1.39051		0		0		1.63634		Glutamate synthase [NADH], amyloplastic
go_Sbre_v1_25044_1_1	1.39051		0		0		1.63634		copine-9-like
go_Sbre_v1_37411_2_1	1.39051		0		0		1.63634
go_Sbre_v1_33009_1_1	1.39051		0		0		1.63634
go_Sbre_v1_36473_1_1	1.39052		0.45523		0		1.63634		SAPS domain-containing protein
go_Sbre_v1_958_1_1	0		1.66748		0		1.63634
go_Sbre_v1_64294_5_1	0		2.44387		0		1.63634
go_Sbre_v1_4085_2_1	0		1.75325		0		1.63634		26S proteasome regulatory complex, subunit RPN10
go_Sbre_v1_34019_2_1	0		0		2.21911		1.63634
go_Sbre_v1_20241_2_1	0		0		2.63493		1.63634
go_Sbre_v1_26522_1_1	0		3.17777		0		1.63634
[truncated: 33,980 more rows]

## Sheet: SD2
	blast_description	Irradiation sensitive in Stenostomum (stringent)?	Irradiation sensitive in Macrostomum?	Irradiation sensitive in Macrostomum (stringent)?	Irradiation sensitive in Schmidtea?	Irradiation sensitive in all 3 species?
go_Sbre_v1_10842_1_1	heterogeneous nuclear ribonucleoprotein A2 homolog 1-like	no	yes	yes	yes	yes
go_Sbre_v1_12174_1_1	ribonucleotide reductase catalytic subunit M1	yes	yes	yes	yes	yes
go_Sbre_v1_13566_1_1	prohibitin-2	yes	yes	no	yes	yes
go_Sbre_v1_13821_1_1	nuclear autoantigenic sperm protein-like	yes	yes	yes	yes	yes
go_Sbre_v1_13939_1_2	DEAD-box helicase 39B	yes	yes	yes	yes	yes
go_Sbre_v1_14905_1_1	grpE protein homolog 1. mitochondrial-like	yes	yes	no	yes	yes
go_Sbre_v1_15246_1_1	nucleolar and coiled-body phosphoprotein 1	yes	yes	yes	yes	yes
go_Sbre_v1_15734_1_1	GI23052 gene product from transcript GI23052-RB	yes	yes	yes	yes	yes
go_Sbre_v1_16199_1_1	replication factor C subunit 3	no	yes	yes	yes	yes
go_Sbre_v1_17648_1_1	enhancer of rudimentary	no	yes	no	yes	yes
go_Sbre_v1_17735_1_1	protein l(2)37Cc	no	yes	no	yes	yes
go_Sbre_v1_17736_2_1	protein l(2)37Cc	yes	yes	no	yes	yes
go_Sbre_v1_21871_1_1	deoxyuridine 5-triphosphate nucleotidohydrolase-like	yes	yes	yes	yes	yes
go_Sbre_v1_22623_1_1	cirhin-like	yes	yes	yes	yes	yes
go_Sbre_v1_22828_1_1	WD repeat-containing protein 75-like	yes	yes	yes	yes	yes
go_Sbre_v1_23100_1_1	uracil-DNA glycosylase-like	yes	yes	yes	yes	yes
go_Sbre_v1_23389_1_1	activated RNA polymerase II transcriptional coactivator p15-like	yes	yes	no	yes	yes
go_Sbre_v1_23590_1_1	eukaryotic translation initiation factor 4A3	yes	yes	no	yes	yes
go_Sbre_v1_23943_1_1	protein arginine N-methyltransferase 1-like	yes	yes	yes	yes	yes
go_Sbre_v1_24326_1_1	protein SET-like	yes	yes	yes	yes	yes
go_Sbre_v1_24651_1_1	protein lin-9 homolog	no	yes	no	yes	yes
go_Sbre_v1_27156_1_1	THUMP domain-containing protein 1-like	yes	yes	yes	yes	yes
go_Sbre_v1_29006_2_2	nuclear cap-binding protein subunit 1-like	yes	yes	yes	yes	yes
go_Sbre_v1_29782_1_1	cyclin-dependent kinase 1	yes	yes	yes	yes	yes
go_Sbre_v1_3035_1_1	family with sequence similarity 136. member A	yes	yes	yes	yes	yes
go_Sbre_v1_30633_1_1	acidic leucine-rich nuclear phosphoprotein 32 family member A-like	yes	yes	yes	yes	yes
go_Sbre_v1_31025_1_1	Nucleolar protein at 60B	yes	yes	yes	yes	yes
go_Sbre_v1_33375_1_1	hydroxysteroid (17-beta) dehydrogenase 8	yes	yes	no	yes	yes
go_Sbre_v1_33885_1_1	acidic nuclear phosphoprotein 32 family member A	yes	yes	yes	yes	yes
go_Sbre_v1_3403_1_1	40S ribosomal protein S15a	yes	yes	no	yes	yes
go_Sbre_v1_34986_1_1	chromobox protein homolog 1-like	yes	yes	yes	yes	yes
go_Sbre_v1_35013_1_1	pre-rRNA-processing protein TSR1 homolog	yes	yes	yes	yes	yes
go_Sbre_v1_35096_2_1	minichromosome maintenance complex component 4	yes	yes	yes	yes	yes
go_Sbre_v1_35491_1_2	protein FAM136A-like	no	yes	yes	yes	yes
go_Sbre_v1_35831_1_1	protein arginine N-methyltransferase 1-like	yes	yes	yes	yes	yes
go_Sbre_v1_36479_1_1	la protein homolog	yes	yes	no	yes	yes
go_Sbre_v1_36549_1_1	histone H2A.V	yes	yes	yes	yes	yes
go_Sbre_v1_3694_1_1	small nuclear ribonucleoprotein D3 polypeptide	yes	yes	no	yes	yes
go_Sbre_v1_37695_1_1	replication factor C subunit 2-like	yes	yes	yes	yes	yes
go_Sbre_v1_38754_1_1	probable ATP-dependent RNA helicase DDX52	yes	yes	yes	yes	yes
go_Sbre_v1_39016_1_1	acidic leucine-rich nuclear phosphoprotein 32 family member A-like	yes	yes	yes	yes	yes
go_Sbre_v1_39507_1_1	glutamate-rich WD repeat containing 1	yes	yes	no	yes	yes
go_Sbre_v1_39620_1_1	U3 small nucleolar RNA-interacting protein 2-like	yes	yes	yes	yes	yes
go_Sbre_v1_40954_1_1	G2/mitotic-specific cyclin-B-like	yes	yes	yes	yes	yes
go_Sbre_v1_41356_1_1	minichromosome maintenance complex component 7	yes	yes	yes	yes	yes
go_Sbre_v1_41565_1_1	complement component 1 Q subcomponent-binding protein. mitochondrial-like	yes	yes	yes	yes	yes
go_Sbre_v1_42415_1_1	delta(14)-sterol reductase-like	yes	yes	yes	yes	yes
go_Sbre_v1_42447_1_1	minichromosome maintenance complex component 3	yes	yes	yes	yes	yes
go_Sbre_v1_42958_1_1	mitochondrial chaperone BCS1-like	no	yes	no	yes	yes
go_Sbre_v1_44781_2_1	nuclear pore complex protein Nup160-like	yes	yes	yes	yes	yes
go_Sbre_v1_45080_1_1	eukaryotic translation initiation factor 3 subunit C-like	yes	yes	no	yes	yes
go_Sbre_v1_45227_1_1	minichromosome maintenance complex component 5	yes	yes	yes	yes	yes
go_Sbre_v1_45524_1_1	polyadenylate-binding protein 2-like	yes	yes	no	yes	yes
go_Sbre_v1_46148_1_1	exodeoxyribonuclease-like	yes	yes	yes	yes	yes
go_Sbre_v1_46595_1_1	minichromosome maintenance complex component 2	yes	yes	yes	yes	yes
go_Sbre_v1_47248_1_1		yes	yes	no	yes	yes
go_Sbre_v1_47405_1_1	28S ribosomal protein S30. mitochondrial	yes	yes	yes	yes	yes
go_Sbre_v1_47819_1_1	delta(14)-sterol reductase-like	yes	yes	yes	yes	yes
go_Sbre_v1_49235_1_1	activated RNA polymerase II transcriptional coactivator p15-like	yes	yes	no	yes	yes
go_Sbre_v1_49338_1_2	heterogeneous nuclear ribonucleoprotein A2 homolog 1-like	yes	yes	yes	yes	yes
go_Sbre_v1_51442_1_1	suppressor of Ty 16	yes	yes	yes	yes	yes
go_Sbre_v1_5194_1_1	60S ribosomal protein L26	yes	yes	no	yes	yes
go_Sbre_v1_52587_1_1		no	yes	no	yes	yes
go_Sbre_v1_53235_2_1	chromobox protein homolog 1-like	yes	yes	yes	yes	yes
go_Sbre_v1_54088_1_2	DNA mismatch repair protein Msh2-like	yes	yes	yes	yes	yes
go_Sbre_v1_54252_1_1	condensin complex subunit 3-like	yes	yes	yes	yes	yes
go_Sbre_v1_54253_2_1	non-SMC condensin I complex. subunit G	yes	yes	yes	yes	yes
go_Sbre_v1_54401_1_2	polymerase (DNA) delta 1. catalytic subunit	yes	yes	yes	yes	yes
go_Sbre_v1_54510_1_1	cleavage and polyadenylation specific factor 3	no	yes	yes	yes	yes
go_Sbre_v1_5507_2_1	histone H2A	no	yes	no	yes	yes
go_Sbre_v1_5508_3_1	histone H2A	yes	yes	no	yes	yes
go_Sbre_v1_5521_1_1	nucleolar protein interacting with the FHA domain of MKI67	yes	yes	yes	yes	yes
go_Sbre_v1_5607_1_1	40S ribosomal protein S14-like	yes	yes	no	yes	yes
go_Sbre_v1_58443_1_1		yes	yes	yes	yes	yes
go_Sbre_v1_58968_1_1	polymerase (RNA) I polypeptide A	yes	yes	yes	yes	yes
go_Sbre_v1_61686_1_1	DNA repair protein RAD50-like	no	yes	yes	yes	yes
go_Sbre_v1_6195_1_1	60S ribosomal protein L7-like	yes	yes	no	yes	yes
go_Sbre_v1_6304_1_1	ribosomal protein L3	yes	yes	no	yes	yes
go_Sbre_v1_63999_1_2	polymerase (DNA directed). epsilon	yes	yes	yes	yes	yes
go_Sbre_v1_64000_2_1	polymerase (DNA) epsilon. catalytic subunit	yes	yes	yes	yes	yes
go_Sbre_v1_65391_1_1	CCAAT/enhancer-binding protein zeta-like	yes	yes	no	yes	yes
go_Sbre_v1_66025_1_1	mitochondrial ribosomal protein S28	yes	yes	no	yes	yes
go_Sbre_v1_66916_1_1		no	yes	no	yes	yes
go_Sbre_v1_67005_1_1	ribosome biogenesis protein - Nop58p/Nop5p. putative	yes	yes	no	yes	yes
go_Sbre_v1_67065_1_1	nucleolar complex protein 4 homolog	yes	yes	yes	yes	yes
go_Sbre_v1_6779_1_1	heat shock 60 protein 1	yes	yes	yes	yes	yes
go_Sbre_v1_67957_1_1	NHP2-like protein 1 homolog	yes	yes	yes	yes	yes
go_Sbre_v1_67969_1_1	60S ribosomal protein L23a-like	yes	yes	no	yes	yes
go_Sbre_v1_680_1_1	60S ribosomal protein L27a-like	yes	yes	no	yes	yes
go_Sbre_v1_681_2_1	60S ribosomal protein L27a-like	yes	yes	no	yes	yes
go_Sbre_v1_69045_1_1	60S ribosomal protein L26	yes	yes	no	yes	yes
go_Sbre_v1_69174_1_1	60S ribosome subunit biogenesis protein NIP7 homolog	yes	yes	no	yes	yes
go_Sbre_v1_69175_2_1	60S ribosome subunit biogenesis protein NIP7 homolog	yes	yes	no	yes	yes
go_Sbre_v1_70180_1_1	40S ribosomal protein S7	yes	yes	no	yes	yes
go_Sbre_v1_70196_1_1	ribosomal protein L5	yes	yes	no	yes	yes
go_Sbre_v1_70245_1_1	fibrillarin	yes	yes	yes	yes	yes
go_Sbre_v1_72391_1_1	ribosomal RNA processing protein 1 homolog B-like	yes	yes	yes	yes	yes
go_Sbre_v1_72399_1_1	Proliferating cell nuclear antigen	no	yes	yes	yes	yes
go_Sbre_v1_72554_1_1	60S ribosomal protein L23a-like	yes	yes	no	yes	yes
go_Sbre_v1_9094_1_1	peptidyl-prolyl cis-trans isomerase-like	yes	yes	yes	yes	yes
go_Sbre_v1_9749_1_1	39S ribosomal protein L12. mitochondrial-like	yes	yes	no	yes	yes
go_Sbre_v1_10195_1_1	polymerase (RNA) I polypeptide C. 30kDa	yes	yes	no	no	no
go_Sbre_v1_10365_1_1	protein SCO1 homolog. mitochondrial	no	no	no	no	no
go_Sbre_v1_10613_1_1	cytochrome c oxidase subunit 5B. mitochondrial-like	no	no	no	no	no
go_Sbre_v1_10686_1_1	iroquois homeobox 6	no	no	no	no	no
go_Sbre_v1_10706_1_1	zinc finger transcription factor family protein 17-like	yes	no	no	no	no
go_Sbre_v1_10707_1_1	NTF2-related export protein	no	no	no	no	no
go_Sbre_v1_10892_1_1	oligosaccharyltransferase complex subunit ostc-B-like	no	no	no	no	no
go_Sbre_v1_10900_1_1	solute carrier family 25 member 32	no	no	no	no	no
go_Sbre_v1_10902_1_1	heat shock protein family A (Hsp70) member 9	yes	no	no	no	no
go_Sbre_v1_10975_1_1	ESF1 homolog	no	no	no	yes	no
go_Sbre_v1_11000_1_1	RNA binding motif protein 8A	yes	no	no	yes	no
go_Sbre_v1_11097_1_1	transcription initiation factor TFIID subunit 6-like	no	no	no	no	no
go_Sbre_v1_11171_1_1	chaperonin containing TCP1. subunit 7 (eta)	yes	no	no	no	no
go_Sbre_v1_11186_1_1	NADH-quinone oxidoreductase subunit B-like	no	no	no	no	no
go_Sbre_v1_11271_1_1	mitochondrial inner membrane protein OXA1L-like	yes	no	no	no	no
go_Sbre_v1_1141_1_1	SPT4 homolog. DSIF elongation factor subunit	no	no	no	yes	no
go_Sbre_v1_1143_1_1		yes	no	no	no	no
go_Sbre_v1_1144_2_1		yes	no	no	no	no
go_Sbre_v1_11498_1_1	hypothetical protein	no	no	no	no	no
go_Sbre_v1_11584_1_1	dnaJ homolog subfamily C member 9-like	no	no	no	no	no
go_Sbre_v1_11585_1_1	THO complex subunit 4-like	yes	no	no	no	no
go_Sbre_v1_1172_1_1	elongation factor 1-beta	yes	no	no	no	no
go_Sbre_v1_11758_1_1	reactive oxygen species modulator 1	no	no	no	no	no
go_Sbre_v1_11765_1_1	ribonuclease H1	yes	no	no	no	no
go_Sbre_v1_119_1_1	small ubiquitin-like modifier 2	yes	no	no	no	no
go_Sbre_v1_11930_1_1	60S acidic ribosomal protein P0-like	yes	no	no	no	no
go_Sbre_v1_11931_1_1		yes	yes	no	no	no
go_Sbre_v1_11971_1_1		yes	no	no	no	no
go_Sbre_v1_12051_1_1	RNA pseudouridylate synthase domain-containing protein 2-like	yes	no	no	no	no
go_Sbre_v1_12069_1_1	transmembrane protein 70 homolog. mitochondrial	no	no	no	no	no
go_Sbre_v1_12072_1_1	protein wos2-like	yes	no	no	no	no
go_Sbre_v1_12097_1_1	selenoprotein W. 1	no	no	no	no	no
go_Sbre_v1_12111_1_1	U4/U6 small nuclear ribonucleoprotein Prp3	no	no	no	yes	no
go_Sbre_v1_12139_1_1	rRNA-processing protein UTP23 homolog	no	no	no	no	no
go_Sbre_v1_12166_1_1	probable nucleoporin Nup54	yes	no	no	no	no
go_Sbre_v1_1218_1_1	DNA-directed RNA polymerase I subunit RPA43-like	no	no	no	no	no
go_Sbre_v1_12194_1_1	39S ribosomal protein L15. mitochondrial-like	yes	no	no	no	no
go_Sbre_v1_12212_1_1	REST corepressor 3	yes	no	no	no	no
go_Sbre_v1_12214_1_1	ribosomal protein L14. putative	no	yes	no	no	no
go_Sbre_v1_12223_1_1	exosome complex exonuclease	yes	no	no	no	no
go_Sbre_v1_12226_1_1		yes	no	no	no	no
go_Sbre_v1_12246_1_1		yes	no	no	no	no
go_Sbre_v1_12278_1_1		no	no	no	no	no
go_Sbre_v1_12285_1_1		yes	no	no	no	no
go_Sbre_v1_12300_1_1	chromosome unknown open reading frame. human C6orf203	no	no	no	no	no
go_Sbre_v1_12303_1_1	metaxin 1	no	no	no	yes	no
go_Sbre_v1_1231_1_1	glutamyl-tRNA(Gln) amidotransferase subunit C. mitochondrial-like	no	yes	no	no	no
go_Sbre_v1_12337_1_1	dienelactone hydrolase family protein	no	no	no	no	no
go_Sbre_v1_12391_1_1	cytoplasmic dynein 1 intermediate chain 2-like	yes	no	no	no	no
go_Sbre_v1_12566_1_1	GI17318 gene product from transcript GI17318-RB	yes	no	no	no	no
go_Sbre_v1_12598_1_1	coiled-coil-helix-coiled-coil-helix domain-containing protein 1-like	no	no	no	no	no
go_Sbre_v1_12621_1_1	glioma tumor suppressor candidate region gene 2	yes	no	no	no	no
go_Sbre_v1_12755_1_1		yes	no	no	no	no
go_Sbre_v1_12760_1_1	catechol-O-methyltransferase	no	no	no	no	no
go_Sbre_v1_1277_1_1		yes	no	no	no	no
go_Sbre_v1_12812_1_1	probable tRNA (uracil-O(2)-)-methyltransferase	yes	no	no	no	no
go_Sbre_v1_12873_1_1	39S ribosomal protein L27. mitochondrial-like	yes	yes	no	no	no
go_Sbre_v1_12928_1_1	casein kinase 2. beta polypeptide	no	no	no	yes	no
go_Sbre_v1_12945_1_1	deoxyhypusine hydroxylase-like	no	no	no	no	no
go_Sbre_v1_12984_1_1		yes	no	no	no	no
go_Sbre_v1_13054_1_1	RUS1 family protein C16orf58 homolog	no	no	no	no	no
go_Sbre_v1_13108_1_1	39S ribosomal protein L49. mitochondrial-like	no	no	no	no	no
go_Sbre_v1_13173_1_1	WD repeat-containing protein 53-like	yes	no	no	no	no
go_Sbre_v1_13187_1_1	transmembrane protein 14C-like	no	no	no	no	no
go_Sbre_v1_13215_1_1		yes	no	no	no	no
go_Sbre_v1_13229_1_1	ribosomal protein S5	yes	no	no	yes	no
go_Sbre_v1_13249_1_1	universal minicircle sequence binding protein (UMSBP)	yes	no	no	no	no
go_Sbre_v1_13250_2_1	Universal minicircle sequence binding protein	yes	no	no	no	no
go_Sbre_v1_13252_1_1	60S ribosomal protein L37a	yes	no	no	no	no
go_Sbre_v1_13255_1_1	Y box binding protein 3	yes	no	no	no	no
go_Sbre_v1_13280_1_1	dolichyl-diphosphooligosaccharide--protein glycosyltransferase 48 kDa subunit-like	no	no	no	no	no
go_Sbre_v1_13425_1_1	glutathione S-transferase-like	no	no	no	no	no
go_Sbre_v1_13466_1_1		no	no	no	no	no
go_Sbre_v1_135_1_1	60S ribosomal protein L17	yes	no	no	no	no
go_Sbre_v1_13553_1_1	protein split ends	no	no	no	no	no
go_Sbre_v1_13577_1_1	cytochrome c oxidase subunit 6A. mitochondrial-like	yes	no	no	yes	no
go_Sbre_v1_13590_1_1	eukaryotic translation initiation factor 4E-like	yes	no	no	no	no
go_Sbre_v1_13611_1_1	betaine--homocysteine S-methyltransferase 1	no	no	no	no	no
go_Sbre_v1_13643_1_1	RNA-binding protein PNO1-like	no	no	no	no	no
go_Sbre_v1_13680_1_1	U5 small nuclear ribonucleoprotein 40 kDa protein-like	yes	no	no	yes	no
go_Sbre_v1_13699_1_1		yes	no	no	no	no
go_Sbre_v1_13712_1_1	phosphoglucomutase-2	no	no	no	no	no
go_Sbre_v1_13717_1_1	E3 ubiquitin-protein ligase rnf146-like	yes	no	no	no	no
go_Sbre_v1_13736_1_1	tctex1 domain-containing protein 2-like	no	no	no	no	no
go_Sbre_v1_13738_1_1	glutamatic-oxaloacetic transaminase 2. mitochondrial	yes	no	no	no	no
go_Sbre_v1_13747_1_1	U4/U6.U5 tri-snRNP-associated protein 1	no	no	no	no	no
go_Sbre_v1_13748_1_1	39S ribosomal protein L18. mitochondrial	yes	yes	no	no	no
go_Sbre_v1_13767_1_1	ATP synthase subunit d. mitochondrial-like	yes	no	no	no	no
go_Sbre_v1_13774_1_1	RNA binding motif protein 34	yes	no	no	no	no
go_Sbre_v1_13794_1_1	inosine 5-phosphate dehydrogenase 2	yes	no	no	no	no
go_Sbre_v1_13800_1_1	pentatricopeptide repeat-containing protein 2. mitochondrial	no	no	no	no	no
go_Sbre_v1_13817_1_1	pleiotropic regulator 1	yes	no	no	no	no
go_Sbre_v1_13823_1_1	replication protein A2. 32kDa	no	yes	yes	no	no
go_Sbre_v1_13850_1_1	chaperonin containing Tcp1. subunit 6a (zeta)	yes	no	no	no	no
go_Sbre_v1_13851_1_1	translocon-associated protein subunit gamma-like	no	no	no	no	no
go_Sbre_v1_13862_1_1	mitochondrial ribosomal protein S18C	yes	no	no	yes	no
go_Sbre_v1_13864_1_1	cleavage stimulation factor subunit 2-like	yes	no	no	no	no
go_Sbre_v1_13873_1_1		yes	no	no	no	no
go_Sbre_v1_13875_1_1	ADP-ribosylation factor 6	no	no	no	no	no
go_Sbre_v1_13914_1_1	transmembrane protein 230-like	no	no	no	no	no
go_Sbre_v1_13924_1_1	prenylcysteine oxidase 1-like	no	no	no	no	no
go_Sbre_v1_13927_1_1	acetyl-CoA acetyltransferase 1	yes	no	no	no	no
go_Sbre_v1_13952_1_1	importin-11-like	yes	no	no	no	no
go_Sbre_v1_13956_1_1	28S ribosomal protein S11. mitochondrial-like	yes	no	no	no	no
go_Sbre_v1_14058_1_1	GPI transamidase component PIG-T-like	no	no	no	no	no
go_Sbre_v1_14080_1_1	tubulin alpha 1c	yes	no	no	yes	no
go_Sbre_v1_14100_1_1	zgc:123301	yes	no	no	no	no
go_Sbre_v1_1427_1_1	trafficking protein particle complex 3	no	no	no	no	no
go_Sbre_v1_14280_1_1	U1 small nuclear ribonucleoprotein A	no	no	no	no	no
go_Sbre_v1_14382_1_1	S-crystallin SL11-like	no	no	no	no	no
go_Sbre_v1_14534_1_1	alpha/beta hydrolase domain-containing protein 11-like	yes	no	no	no	no
go_Sbre_v1_1455_1_1	28S ribosomal protein S21. mitochondrial	no	no	no	no	no
go_Sbre_v1_14566_1_1	pyridine nucleotide-disulphide oxidoreductase domain 2	no	no	no	no	no
go_Sbre_v1_14597_1_1	acyl carrier protein. mitochondrial	no	no	no	no	no
go_Sbre_v1_14640_1_1	DNA repair protein RAD51 homolog 1	no	no	no	yes	no
go_Sbre_v1_14693_1_1	putative E3 ubiquitin-protein ligase UBR7	yes	no	no	yes	no
go_Sbre_v1_14706_1_1		no	no	no	no	no
go_Sbre_v1_14719_1_1		yes	no	no	no	no
go_Sbre_v1_14763_1_1	ubiquitin like	no	no	no	no	no
go_Sbre_v1_14842_1_1	eukaryotic translation initiation factor 3. subunit D	yes	yes	no	no	no
go_Sbre_v1_14883_1_1	mitochondrial import inner membrane translocase subunit Tim13-like	yes	no	no	no	no
go_Sbre_v1_14904_1_1	growth arrest and DNA damage-inducible proteins-interacting protein 1-like	yes	no	no	no	no
go_Sbre_v1_14916_1_1	NOP14 nucleolar protein	yes	no	no	no	no
go_Sbre_v1_1495_1_1	prefoldin subunit 4	no	yes	no	no	no
go_Sbre_v1_14966_1_1	hsp70-binding protein 1-like	no	no	no	no	no
go_Sbre_v1_14996_1_1	EMG1 N1-specific pseudouridine methyltransferase	yes	yes	yes	no	no
go_Sbre_v1_15034_1_1	transcriptional activator protein Pur-beta-like	yes	no	no	no	no
go_Sbre_v1_15035_1_1	ES1 protein homolog. mitochondrial-like	no	no	no	no	no
go_Sbre_v1_15053_1_1	succinate dehydrogenase complex. subunit C. integral membrane protein. 15kDa	no	no	no	no	no
go_Sbre_v1_15070_1_2		yes	no	no	no	no
go_Sbre_v1_15100_1_1	N-alpha-acetyltransferase 50-like	yes	no	no	no	no
go_Sbre_v1_15168_1_1		yes	no	no	no	no
go_Sbre_v1_15198_1_1	transmembrane protease. serine 3	no	no	no	no	no
go_Sbre_v1_152_1_1	fizzy-related protein homolog	yes	no	no	yes	no
go_Sbre_v1_15221_1_1	neuroguidin	yes	yes	yes	no	no
go_Sbre_v1_15227_3_1	uncharacterized LOC105561123	no	no	no	no	no
go_Sbre_v1_15239_1_1	CG6094 gene product from transcript CG6094-RB	no	no	no	no	no
go_Sbre_v1_15281_1_1		no	no	no	no	no
go_Sbre_v1_15288_1_1	CDGSH iron-sulfur domain-containing protein 1-like	yes	no	no	no	no
go_Sbre_v1_15420_1_1	chaperonin containing TCP1 subunit 5	yes	no	no	no	no
go_Sbre_v1_1543_1_1	kinesin family member 11	yes	no	no	no	no
go_Sbre_v1_15435_1_1	probable glutathione S-transferase 7	no	no	no	no	no
go_Sbre_v1_15535_1_1	rRNA processing protein RRP7. putative	yes	no	no	no	no
go_Sbre_v1_15623_1_1	ribosomal protein S6	yes	no	no	no	no
go_Sbre_v1_15631_1_1	citrate synthase	yes	no	no	no	no
go_Sbre_v1_15655_1_1	39S ribosomal protein L3. mitochondrial-like	yes	no	no	yes	no
go_Sbre_v1_15658_1_1	cytochrome c oxidase subunit 6B1-like	yes	no	no	no	no
go_Sbre_v1_15672_1_1		no	no	no	no	no
go_Sbre_v1_15689_1_1	GG18262 gene product from transcript GG18262-RF	no	no	no	no	no
go_Sbre_v1_1569_1_1	small nuclear ribonucleoprotein polypeptide A	no	no	no	yes	no
go_Sbre_v1_15692_1_1		no	no	no	no	no
go_Sbre_v1_15695_1_1		yes	no	no	no	no
go_Sbre_v1_15705_1_1	retinoic acid receptor RXR-like	no	no	no	no	no
go_Sbre_v1_15750_1_1	VPS52. GARP complex subunit	no	no	no	no	no
go_Sbre_v1_15777_1_1	DEAD-box helicase 47	yes	yes	no	no	no
go_Sbre_v1_15785_1_1	glutaryl-CoA dehydrogenase. mitochondrial-like	no	no	no	no	no
go_Sbre_v1_15797_1_1	ribosome biogenesis regulatory protein homolog	yes	no	no	yes	no
go_Sbre_v1_15801_1_1	NADH:ubiquinone oxidoreductase core subunit S1	no	no	no	no	no
go_Sbre_v1_15828_1_1	phosphoenolpyruvate carboxykinase [GTP]	no	no	no	no	no
go_Sbre_v1_15830_1_1	aldehyde dehydrogenase 2 family (mitochondrial)	yes	no	no	no	no
go_Sbre_v1_15901_1_1	Sjoegren syndrome nuclear autoantigen 1 homolog	yes	no	no	yes	no
go_Sbre_v1_15909_1_1	E3 ubiquitin-protein ligase CHIP	no	no	no	no	no
go_Sbre_v1_1600_1_1	39S ribosomal protein L13. mitochondrial-like	yes	no	no	yes	no
go_Sbre_v1_16061_1_1	methylmalonic aciduria (cobalamin deficiency) cblC type. with homocystinuria	no	no	no	no	no
go_Sbre_v1_16090_1_1		yes	no	no	no	no
go_Sbre_v1_16091_1_1	sarcosine dehydrogenase	no	no	no	no	no
go_Sbre_v1_16099_1_1	COP9 signalosome subunit 3	no	no	no	no	no
go_Sbre_v1_16100_1_1	WD repeat-containing protein 46-like	yes	no	no	no	no
go_Sbre_v1_16116_1_1	28S ribosomal protein S9. mitochondrial-like	yes	no	no	yes	no
go_Sbre_v1_16120_1_1	HIV Tat-specific factor 1 homolog	no	no	no	no	no
go_Sbre_v1_16125_1_1		yes	no	no	no	no
go_Sbre_v1_16130_1_1	14-3-3 protein zeta	yes	no	no	yes	no
go_Sbre_v1_162_1_1	NADH dehydrogenase [ubiquinone] 1 beta subcomplex subunit 9-like	no	no	no	no	no
go_Sbre_v1_16275_1_1	protein unc-45 homolog B-like	no	no	no	no	no
go_Sbre_v1_16276_1_1	heat shock protein family A (Hsp70) member 8	yes	no	no	yes	no
go_Sbre_v1_16292_1_1	40S ribosomal protein S17-like	yes	no	no	no	no
go_Sbre_v1_16297_1_1	CG7834 gene product from transcript CG7834-RB	no	no	no	no	no
go_Sbre_v1_16301_1_1	40S ribosomal protein S17-like	yes	no	no	no	no
go_Sbre_v1_16332_1_1	40S ribosomal protein S9	yes	no	no	no	no
go_Sbre_v1_16334_1_1	60S ribosomal protein L10a	yes	no	no	yes	no
go_Sbre_v1_1648_1_1	MICOS complex subunit Mic19-like	no	no	no	no	no
go_Sbre_v1_16533_1_1	AGAP007780-PA	no	no	no	no	no
go_Sbre_v1_1655_1_1	CTP synthase 1-like	yes	no	no	yes	no
go_Sbre_v1_1658_1_1	probable tRNA N6-adenosine threonylcarbamoyltransferase	yes	no	no	yes	no
go_Sbre_v1_1668_1_1	hypothetical protein	yes	no	no	no	no
go_Sbre_v1_1669_2_1		yes	no	no	no	no
go_Sbre_v1_16862_1_1		yes	no	no	no	no
go_Sbre_v1_16900_1_1	TATA-box binding protein associated factor 12	yes	no	no	no	no
go_Sbre_v1_16907_1_1	prefoldin subunit 6-like	no	yes	no	no	no
go_Sbre_v1_16999_1_1	protein MAK16 homolog B-like	yes	no	no	yes	no
go_Sbre_v1_17059_1_1	zinc finger protein 593-like	no	no	no	yes	no
go_Sbre_v1_17060_2_1	zinc finger protein 593-like	no	no	no	yes	no
go_Sbre_v1_17069_1_1	chromatin assembly factor 1 subunit	yes	no	no	yes	no
go_Sbre_v1_17095_1_1	replication factor C (activator 1) 4. 37kDa	yes	yes	yes	no	no
go_Sbre_v1_17118_1_2	type-1 angiotensin II receptor-associated protein-like	yes	no	no	no	no
go_Sbre_v1_17146_1_1		no	no	no	no	no
go_Sbre_v1_17241_1_1	DNA-directed RNA polymerases I and III subunit RPAC2-like	yes	no	no	no	no
go_Sbre_v1_17248_1_1	AGAP006353-PA	no	no	no	no	no
go_Sbre_v1_17258_1_1		yes	no	no	no	no
go_Sbre_v1_17277_1_1	eukaryotic translation initiation factor 3 subunit G-like	yes	no	no	no	no
go_Sbre_v1_17387_1_1	metastasis-associated protein MTA3-like	yes	no	no	no	no
go_Sbre_v1_17397_1_1	probable 28S ribosomal protein S23. mitochondrial	yes	no	no	no	no
go_Sbre_v1_17437_1_1	39S ribosomal protein L21. mitochondrial	yes	no	no	no	no
go_Sbre_v1_17464_1_1	centrin 3	no	no	no	no	no
go_Sbre_v1_17472_1_1		no	no	no	no	no
go_Sbre_v1_17492_1_1		yes	no	no	no	no
go_Sbre_v1_17515_1_1	proteasome subunit alpha type-2-like	no	yes	no	no	no
go_Sbre_v1_17525_1_1		no	no	no	no	no
go_Sbre_v1_17540_2_1	transcription factor BTF3 homolog 4-like	yes	yes	no	no	no
go_Sbre_v1_17541_3_1	transcription factor BTF3 homolog 4-like	no	yes	no	no	no
go_Sbre_v1_17585_1_1	histone acetyltransferase KAT7-like	no	no	no	no	no
go_Sbre_v1_17590_1_1	inorganic pyrophosphatase	yes	no	no	no	no
go_Sbre_v1_17596_1_1		no	no	no	no	no
go_Sbre_v1_17625_1_1	small nuclear ribonucleoprotein F	yes	no	no	no	no
go_Sbre_v1_17720_1_1		no	no	no	no	no
go_Sbre_v1_17721_1_1	WD repeat-containing protein 26-like	no	no	no	no	no
go_Sbre_v1_17762_1_1	mitochondrial import receptor subunit TOM20 homolog	yes	no	no	no	no
go_Sbre_v1_17777_1_1	transmembrane protein 258	no	no	no	no	no
go_Sbre_v1_17815_1_1	tricarboxylate transport protein. mitochondrial-like	yes	no	no	no	no
go_Sbre_v1_17819_1_1		yes	no	no	no	no
go_Sbre_v1_17832_1_1	CG12123-like	no	no	no	no	no
go_Sbre_v1_17897_1_1	zinc finger protein 135-like	no	no	no	no	no
go_Sbre_v1_17945_1_1		yes	no	no	no	no
go_Sbre_v1_1796_1_1	obg-like ATPase 1	yes	yes	no	no	no
go_Sbre_v1_18029_1_1	translation machinery-associated protein 16	no	no	no	no	no
go_Sbre_v1_18043_1_1	transmembrane protein 161B-like	yes	no	no	no	no
go_Sbre_v1_18137_1_1	AGAP001865-PA	yes	no	no	yes	no
go_Sbre_v1_18224_1_1	pre-mRNA-splicing factor 18-like	no	no	no	no	no
go_Sbre_v1_18351_1_1		no	no	no	no	no
go_Sbre_v1_18412_1_1	U6 snRNA-associated Sm-like protein LSm5	no	yes	no	no	no
go_Sbre_v1_18478_1_1	chromatin assembly factor 1 subunit B-like	no	no	no	yes	no
go_Sbre_v1_18483_1_2		no	no	no	no	no
go_Sbre_v1_18611_1_1	dihydropteridine reductase	yes	no	no	no	no
go_Sbre_v1_18664_1_1	mago homolog B. exon junction complex core component	no	no	no	yes	no
go_Sbre_v1_18685_1_1	SAS-6 centriolar assembly protein	yes	no	no	no	no
go_Sbre_v1_18701_1_1	UTP3. small subunit (SSU) processome component. homolog (S. cerevisiae)	yes	no	no	yes	no
go_Sbre_v1_19001_1_1	flap endonuclease 1-like	yes	no	no	yes	no
go_Sbre_v1_19162_1_2		yes	no	no	no	no
go_Sbre_v1_19598_1_1		yes	no	no	no	no
go_Sbre_v1_19675_1_1	transcription factor E2F5	no	no	no	no	no
go_Sbre_v1_19684_1_1		no	no	no	no	no
go_Sbre_v1_19750_1_1	probable 28S ribosomal protein S26. mitochondrial	no	no	no	no	no
go_Sbre_v1_19771_1_1	nucleolar RNA-binding protein. Nop10p family	yes	no	no	no	no
go_Sbre_v1_19958_1_1		yes	no	no	no	no
go_Sbre_v1_20128_1_1	translocase of inner mitochondrial membrane 10 homolog (yeast)	no	no	no	no	no
go_Sbre_v1_20164_1_2	membrane steroid binding protein	no	no	no	no	no
go_Sbre_v1_20171_1_1	S-adenosylmethionine mitochondrial carrier protein-like	no	no	no	yes	no
go_Sbre_v1_20177_1_1	aldehyde dehydrogenase 2 family (mitochondrial)	no	no	no	no	no
go_Sbre_v1_20260_1_2	putative nuclease HARBI1	yes	no	no	no	no
go_Sbre_v1_20286_1_1	GK13832 gene product from transcript GK13832-RA	yes	no	no	no	no
go_Sbre_v1_2032_1_1	ribosomal protein L12	yes	yes	no	no	no
go_Sbre_v1_20372_1_1	UDP-glucose pyrophosphorylase 2	no	no	no	no	no
go_Sbre_v1_20383_2_1	uncharacterized LOC106162480	no	no	no	no	no
go_Sbre_v1_20427_2_1	U2 small nuclear ribonucleoprotein A-like	yes	no	no	yes	no
go_Sbre_v1_20459_1_1	succinate dehydrogenase complex. subunit A. flavoprotein (Fp)	no	no	no	no	no
go_Sbre_v1_20466_1_2		yes	no	no	no	no
go_Sbre_v1_20501_1_1	AGAP010700-PA	yes	no	no	yes	no
go_Sbre_v1_20514_1_1	putative glutaredoxin protein	no	no	no	no	no
go_Sbre_v1_20528_1_1	internal alternative NAD(P)H-ubiquinone oxidoreductase A1. mitochondrial-like	yes	no	no	no	no
go_Sbre_v1_20553_1_1	mitochondrial pyruvate carrier 2-like	no	no	no	no	no
go_Sbre_v1_20751_1_1	serine/threonine-protein phosphatase 4 regulatory subunit 2-A-like	no	no	no	yes	no
go_Sbre_v1_20777_1_1		yes	no	no	no	no
go_Sbre_v1_20794_1_1		yes	no	no	no	no
go_Sbre_v1_20884_1_1	guanine nucleotide-binding protein subunit beta-1	no	no	no	no	no
go_Sbre_v1_20933_1_1	probable very-long-chain enoyl-CoA reductase art-1	no	no	no	no	no
go_Sbre_v1_20983_1_1	mitochondrial import inner membrane translocase subunit Tim17-B-like	yes	no	no	no	no
go_Sbre_v1_21197_1_1		yes	no	no	no	no
go_Sbre_v1_21216_1_1		no	no	no	no	no
go_Sbre_v1_2126_1_1		no	no	no	no	no
go_Sbre_v1_21268_1_1	39S ribosomal protein L1. mitochondrial-like	yes	no	no	yes	no
go_Sbre_v1_21286_1_1	histone acetyltransferase KAT5-like	no	no	no	no	no
go_Sbre_v1_21312_1_1	39S ribosomal protein L4. mitochondrial-like	yes	yes	no	no	no
go_Sbre_v1_21667_1_1	hydroxyacyl-CoA dehydrogenase	yes	no	no	no	no
go_Sbre_v1_21693_1_1	39S ribosomal protein L50. mitochondrial-like	yes	no	no	no	no
go_Sbre_v1_2177_1_1	L-lactate dehydrogenase-like	yes	no	no	no	no
go_Sbre_v1_21790_1_1	calnexin-like	yes	no	no	no	no
go_Sbre_v1_21791_1_1	protein N-lysine methyltransferase METTL21A-like	no	no	no	no	no
go_Sbre_v1_21802_1_1	eukaryotic elongation factor. selenocysteine-tRNA-specific	yes	no	no	no	no
go_Sbre_v1_21814_1_1	leucine-rich repeat-containing protein 23-like	no	no	no	no	no
go_Sbre_v1_21824_1_1	RNA polymerase-associated protein LEO1-like	yes	no	no	yes	no
go_Sbre_v1_21830_1_1	phosphoribosyl pyrophosphate synthetase 1	no	yes	no	no	no
go_Sbre_v1_21833_1_1	hypothetical protein	no	no	no	no	no
go_Sbre_v1_21834_1_1	39S ribosomal protein L32. mitochondrial-like	yes	no	no	no	no
go_Sbre_v1_21854_1_1		yes	no	no	no	no
go_Sbre_v1_21855_1_1	huntingtin-interacting protein K-like	no	no	no	no	no
go_Sbre_v1_21873_1_1	40S ribosomal protein S23	yes	no	no	no	no
go_Sbre_v1_21877_1_1	DEAD (Asp-Glu-Ala-Asp) box polypeptide 55	yes	no	no	yes	no
go_Sbre_v1_21884_1_1	ubiquitin-conjugating enzyme E2 C	yes	no	no	no	no
go_Sbre_v1_21912_1_1	notchless homolog 1 (Drosophila)	yes	no	no	yes	no
go_Sbre_v1_21914_1_1	NAD dependent epimerase/dehydratase superfamily protein	no	no	no	no	no
go_Sbre_v1_21952_1_1		yes	no	no	no	no
go_Sbre_v1_21957_1_2		no	no	no	no	no
go_Sbre_v1_21961_1_1		no	no	no	no	no
go_Sbre_v1_21966_1_1	chorion-specific transcription factor GCMb-like	no	no	no	yes	no
go_Sbre_v1_21974_1_1	ATP-dependent RNA helicase DDX54	yes	no	no	no	no
go_Sbre_v1_21975_1_1	ribose 5-phosphate isomerase A	yes	no	no	no	no
go_Sbre_v1_21989_1_1	nucleolar transcription factor 1-A-like	yes	no	no	no	no
go_Sbre_v1_22026_1_1		yes	no	no	no	no
go_Sbre_v1_22036_2_1	beta-1.3-galactosyltransferase 1-like	no	no	no	no	no
go_Sbre_v1_22068_1_1		no	no	no	no	no
go_Sbre_v1_22074_1_2		yes	no	no	yes	no
go_Sbre_v1_22118_1_1	prolyl 3-hydroxylase OGFOD1-like	yes	no	no	no	no
go_Sbre_v1_22125_1_1	SHQ1. H/ACA ribonucleoprotein assembly factor	no	no	no	no	no
go_Sbre_v1_22245_1_1	39S ribosomal protein L44. mitochondrial-like	yes	no	no	no	no
go_Sbre_v1_22248_1_1	histone acetyltransferase type B catalytic subunit-like	no	no	no	no	no
go_Sbre_v1_22265_1_1	t-complex 1	yes	no	no	no	no
go_Sbre_v1_22501_1_1	transmembrane protein 147-like	yes	no	no	no	no
go_Sbre_v1_22509_1_1	mitochondrial pyruvate carrier 1-like	no	no	no	no	no
go_Sbre_v1_22527_1_1		yes	no	no	no	no
go_Sbre_v1_22530_1_1	G2/mitotic-specific cyclin-A-like	yes	no	no	no	no
go_Sbre_v1_22532_1_1	protein FAM192A-like	no	no	no	no	no
go_Sbre_v1_22597_1_1	phosphoglycerate kinase 1	yes	no	no	no	no
go_Sbre_v1_22634_1_1	splicing factor U2AF 50 kDa subunit-like	yes	no	no	yes	no
go_Sbre_v1_22638_1_1	tafazzin homolog	no	no	no	no	no
go_Sbre_v1_22647_1_1	stress-sensitive B	yes	no	no	yes	no
go_Sbre_v1_22665_1_1	sodium-dependent lysophosphatidylcholine symporter 1-B-like	no	no	no	no	no
go_Sbre_v1_22677_1_1	actin-related protein 10-like	no	no	no	no	no
go_Sbre_v1_22681_1_2	Histone H3c	yes	no	no	yes	no
go_Sbre_v1_22690_1_1	renalase-like	no	no	no	no	no
go_Sbre_v1_22701_1_1	14-3-3 protein epsilon-like	yes	no	no	no	no
go_Sbre_v1_22707_1_1	pentatricopeptide repeat-containing protein 2. mitochondrial-like	yes	no	no	no	no
go_Sbre_v1_22747_1_1		yes	no	no	no	no
go_Sbre_v1_22754_1_1	coiled-coil domain-containing protein 12-like	yes	no	no	no	no
go_Sbre_v1_22759_1_1	pre-mRNA-splicing factor 38A. putative	no	no	no	yes	no
go_Sbre_v1_22760_1_1	mediator of RNA polymerase II transcription subunit 18-like	yes	no	no	no	no
go_Sbre_v1_22768_1_1	signal recognition particle 72kDa	no	no	no	no	no
go_Sbre_v1_22881_1_1	transmembrane protein 126A-like	yes	no	no	no	no
go_Sbre_v1_22887_1_1	CCR4-NOT transcription complex subunit 7	yes	no	no	no	no
go_Sbre_v1_22906_1_1	phosphatidate cytidylyltransferase. photoreceptor-specific	no	no	no	no	no
go_Sbre_v1_22913_1_1	Ubiquitin carboxy-terminal hydrolase L5 ortholog	yes	no	no	no	no
go_Sbre_v1_22922_1_1	spindle and centriole associated protein 1	yes	no	no	no	no
go_Sbre_v1_22937_1_1	UTP15. U3 small nucleolar ribonucleoprotein. homolog (S. cerevisiae)	yes	no	no	no	no
go_Sbre_v1_22970_1_1	ankyrin repeat family A protein 2-like	yes	yes	yes	no	no
go_Sbre_v1_23004_1_1	paired amphipathic helix protein Sin3a-like	yes	no	no	yes	no
go_Sbre_v1_23009_1_1	GPN-loop GTPase 1-like	yes	no	no	no	no
go_Sbre_v1_23045_1_1		yes	no	no	no	no
go_Sbre_v1_23048_1_1		no	no	no	no	no
go_Sbre_v1_23063_1_1	zinc finger protein ZPR1-like	yes	no	no	no	no
go_Sbre_v1_23071_1_1	stress-induced-phosphoprotein 1	yes	no	no	no	no
go_Sbre_v1_2308_1_1	uncharacterized LOC106057641	no	no	no	no	no
go_Sbre_v1_23092_1_1	interferon-inducible GTPase 1-like	yes	no	no	no	no
go_Sbre_v1_23102_1_1	ATP synthase lipid-binding protein. mitochondrial-like	yes	no	no	no	no
go_Sbre_v1_23105_1_1	tumor necrosis factor receptor superfamily member 16-like	yes	no	no	no	no
go_Sbre_v1_23121_1_1		yes	no	no	no	no
go_Sbre_v1_23132_1_1	39S ribosomal protein L16. mitochondrial-like	yes	no	no	no	no
go_Sbre_v1_23143_1_1	solute carrier family 33 (acetyl-CoA transporter). member 1	yes	no	no	no	no
go_Sbre_v1_23188_1_1	mitogen-activated protein kinase 3	yes	no	no	no	no
go_Sbre_v1_23204_1_1	PRKR-interacting protein 1 homolog	no	no	no	no	no
go_Sbre_v1_23218_1_1	midasin family protein	no	no	no	no	no
go_Sbre_v1_23219_1_1	AGAP005406-PA	no	no	no	no	no
go_Sbre_v1_23221_1_1	set1/Ash2 histone methyltransferase complex subunit ASH2-like	yes	no	no	no	no
go_Sbre_v1_23245_1_1	Rho GTPase activating protein 11A	yes	no	no	no	no
go_Sbre_v1_23254_1_1	U3 small nucleolar ribonucleoprotein protein IMP4-like	yes	no	no	no	no
go_Sbre_v1_23266_1_1	progesterone-induced-blocking factor 1-like	yes	no	no	no	no
go_Sbre_v1_23302_1_1	N-acetyltransferase ESCO2-like	no	no	no	yes	no
go_Sbre_v1_23309_1_1	nuclear cap-binding protein subunit 3-like	yes	no	no	yes	no
go_Sbre_v1_23358_1_1	hypothetical protein	no	no	no	no	no
go_Sbre_v1_23366_1_1	cytochrome c1. heme protein. mitochondrial	yes	no	no	no	no
go_Sbre_v1_23374_1_1	GATA zinc finger domain containing 1	no	no	no	no	no
go_Sbre_v1_23377_1_1	DNA replication complex GINS protein SLD5	no	no	no	yes	no
go_Sbre_v1_23388_1_1	cytochrome C. putative	yes	no	no	no	no
go_Sbre_v1_23395_1_1	40S ribosomal protein S11-like	yes	yes	no	no	no
go_Sbre_v1_23396_1_1	vitamin K epoxide reductase complex subunit 1-like	yes	no	no	no	no
go_Sbre_v1_23411_1_1	protein SDA1 homolog	no	no	no	no	no
go_Sbre_v1_23412_2_1	protein SDA1 homolog	no	no	no	no	no
go_Sbre_v1_23445_1_1	cysteine proteinase	no	no	no	no	no
go_Sbre_v1_23452_1_1	testis expressed 9	no	no	no	no	no
go_Sbre_v1_23460_1_1	recQ-mediated genome instability protein 1	no	no	no	no	no
go_Sbre_v1_23477_1_1	inner membrane protein. mitochondrial	yes	no	no	no	no
go_Sbre_v1_23478_1_1		no	no	no	no	no
go_Sbre_v1_23527_1_1	nascent polypeptide-associated complex subunit alpha	yes	yes	no	no	no
go_Sbre_v1_23539_1_1		yes	no	no	no	no
go_Sbre_v1_2354_1_1	28S ribosomal protein S34. mitochondrial-like	yes	no	no	yes	no
go_Sbre_v1_23553_1_1	TATA-box-binding protein-like	no	no	no	no	no
go_Sbre_v1_23580_1_1	phospholipase B1. membrane-associated-like	no	no	no	no	no
go_Sbre_v1_23581_1_1	28S ribosomal protein S22. mitochondrial-like	yes	no	no	no	no
go_Sbre_v1_23592_2_1	protein arginine N-methyltransferase 5-like	no	no	no	no	no
go_Sbre_v1_23596_1_1		yes	no	no	no	no
go_Sbre_v1_23601_1_1	peptidyl-prolyl cis-trans isomerase FKBP1A	no	no	no	no	no
go_Sbre_v1_23612_1_1	mitochondrial import inner membrane translocase subunit TIM50-like	yes	no	no	no	no
go_Sbre_v1_23636_1_1		yes	yes	no	no	no
go_Sbre_v1_23668_1_1	NADH:ubiquinone oxidoreductase complex assembly factor 5	no	no	no	no	no
go_Sbre_v1_23711_1_1	acidic repeat-containing protein-like	yes	no	no	no	no
go_Sbre_v1_23714_1_1	ornithine decarboxylase antizyme 1	no	no	no	no	no
go_Sbre_v1_23800_1_1	family with sequence similarity 161. member A	no	no	no	no	no
go_Sbre_v1_23807_1_1	mitochondrial-processing peptidase subunit beta-like	yes	no	no	no	no
go_Sbre_v1_23812_1_2	zinc finger protein 7	yes	no	no	no	no
go_Sbre_v1_23816_1_1	lamin-B1-like	yes	no	no	no	no
go_Sbre_v1_23825_1_1	kinetochore protein NDC80 homolog	yes	no	no	no	no
go_Sbre_v1_23836_1_1		yes	no	no	no	no
go_Sbre_v1_23837_1_1	family with sequence similarity 210. member A	no	no	no	no	no
go_Sbre_v1_23847_1_1		no	no	no	no	no
go_Sbre_v1_23852_1_1	ribosomal protein L7a	yes	no	no	yes	no
go_Sbre_v1_23876_1_1	elongation factor 1-beta	yes	no	no	no	no
go_Sbre_v1_23882_1_1		no	no	no	no	no
go_Sbre_v1_23887_1_1	translationally-controlled tumor protein	no	no	no	no	no
go_Sbre_v1_23908_1_1	protein lin-52 homolog	yes	yes	yes	no	no
go_Sbre_v1_23923_1_1	NSA2 ribosome biogenesis homolog (S. cerevisiae)	yes	no	no	yes	no
go_Sbre_v1_23926_1_1	cytochrome b-c1 complex subunit Rieske. mitochondrial-like	yes	no	no	no	no
go_Sbre_v1_23931_1_1	ran GTPase-activating protein 1	yes	no	no	yes	no
go_Sbre_v1_23939_1_1	polo-like kinase 1	yes	no	no	yes	no
go_Sbre_v1_23953_1_1	ADP-ribosylation factor-like protein 2	no	no	no	no	no
go_Sbre_v1_23966_1_1	V-type proton ATPase 16 kDa proteolipid subunit	no	no	no	no	no
go_Sbre_v1_24004_1_1	double-strand-break repair protein rad21 homolog	yes	no	no	yes	no
go_Sbre_v1_24019_1_1	glutathione S-transferase kappa 1	no	no	no	no	no
go_Sbre_v1_24028_1_1	signal recognition particle 14kDa	no	no	no	no	no
go_Sbre_v1_24041_1_1	39S ribosomal protein L37. mitochondrial-like	yes	no	no	no	no
go_Sbre_v1_2405_1_1	60S ribosomal protein L35	no	no	no	no	no
go_Sbre_v1_24108_1_1	hypothetical protein	yes	no	no	no	no
go_Sbre_v1_24185_1_1	eukaryotic translation initiation factor 3 subunit I-like	no	no	no	no	no
go_Sbre_v1_24198_1_1	tRNA (adenine(58)-N(1))-methyltransferase catalytic subunit TRMT61A-like	yes	no	no	no	no
go_Sbre_v1_24211_1_1	NADH dehydrogenase [ubiquinone] 1 beta subcomplex subunit 11. mitochondrial	yes	no	no	no	no
go_Sbre_v1_24265_1_1		no	no	no	no	no
go_Sbre_v1_24275_1_1	anti-silencing function 1B histone chaperone	no	no	no	yes	no
go_Sbre_v1_24291_1_1		no	no	no	no	no
go_Sbre_v1_24303_1_1	inner nuclear membrane protein Man1-like	no	no	no	no	no
go_Sbre_v1_24311_1_1	AGAP008925-PA	no	no	no	no	no
go_Sbre_v1_24317_1_1	high density lipoprotein binding protein (vigilin)	no	no	no	no	no
go_Sbre_v1_24318_1_1	thioredoxin H2-like	no	no	no	no	no
go_Sbre_v1_24332_1_1	histone deacetylase	no	no	no	yes	no
go_Sbre_v1_24333_1_1	WD repeat-containing protein 55	yes	no	no	yes	no
go_Sbre_v1_24368_1_1	hypothetical protein	no	no	no	no	no
go_Sbre_v1_24369_2_1	equistatin-like	yes	no	no	no	no
go_Sbre_v1_24370_3_3	equistatin-like	yes	no	no	no	no
go_Sbre_v1_24388_1_1	farnesyltransferase. CAAX box. alpha	yes	no	no	no	no
go_Sbre_v1_24412_1_1	solute carrier family 2. facilitated glucose transporter member 8-like	no	no	no	no	no
go_Sbre_v1_24420_1_1	60S ribosomal protein L44-like	yes	yes	no	no	no
go_Sbre_v1_24424_1_1	peroxiredoxin-2-like	no	no	no	no	no
go_Sbre_v1_24426_1_1	39S ribosomal protein L23. mitochondrial-like	yes	yes	no	no	no
go_Sbre_v1_24453_1_1	metallo-beta-lactamase domain-containing protein 1-like	no	no	no	no	no
go_Sbre_v1_24473_1_1	ATP synthase subunit delta. mitochondrial	yes	no	no	no	no
go_Sbre_v1_24474_1_1		no	no	no	no	no
go_Sbre_v1_24480_1_1	adenylate kinase 2	yes	yes	no	no	no
go_Sbre_v1_24511_1_1	nucleolar protein 10-like	yes	no	no	no	no
go_Sbre_v1_24518_1_1	pre-mRNA-splicing factor CWC25 homolog	yes	no	no	no	no
go_Sbre_v1_24537_1_1	nascent polypeptide-associated complex subunit alpha	yes	yes	no	no	no
go_Sbre_v1_24556_1_1	CG6195 gene product from transcript CG6195-RA	no	no	no	no	no
go_Sbre_v1_24568_1_1	ribosomal RNA processing 36 homolog (S. cerevisiae)	yes	no	no	no	no
go_Sbre_v1_24574_1_1	cyclin-dependent kinase 11B-like	yes	no	no	no	no
go_Sbre_v1_24579_1_2		no	no	no	no	no
go_Sbre_v1_24590_1_1	importin beta 1	yes	yes	yes	no	no
go_Sbre_v1_24593_1_1	phenylalanyl-tRNA synthetase. beta subunit	no	no	no	no	no
go_Sbre_v1_24630_1_1	elongation factor 1-gamma-like	yes	no	no	no	no
go_Sbre_v1_24650_1_1	staphylococcal nuclease and tudor domain containing 1	no	no	no	no	no
go_Sbre_v1_24671_1_1	neuronal acetylcholine receptor subunit alpha-7	no	no	no	no	no
go_Sbre_v1_24673_1_1	serine/arginine repetitive matrix protein 4-like	no	no	no	no	no
go_Sbre_v1_24711_2_1	probable ribosome biogenesis protein RLP24	no	no	no	yes	no
go_Sbre_v1_24733_1_1		no	no	no	no	no
go_Sbre_v1_24734_1_1	hydroxyacyl-CoA dehydrogenase/3-ketoacyl-CoA thiolase/enoyl-CoA hydratase (trifunctional protein). alpha subunit	yes	no	no	no	no
go_Sbre_v1_24737_1_1	ribosomal protein L4	yes	yes	yes	no	no
go_Sbre_v1_24740_1_1	actin-like protein 6B	yes	no	no	yes	no
go_Sbre_v1_24742_1_1		yes	no	no	no	no
go_Sbre_v1_24764_1_1	probable signal peptidase complex subunit 2	no	no	no	no	no
go_Sbre_v1_24765_1_1	hematopoietic prostaglandin D synthase-like	yes	no	no	no	no
go_Sbre_v1_24766_2_1	glutathione S-transferase. putative	no	no	no	no	no
go_Sbre_v1_24767_3_1	hematopoietic prostaglandin D synthase	yes	no	no	no	no
go_Sbre_v1_24775_1_1	phenylalanyl-tRNA synthetase alpha subunit	no	no	no	no	no
go_Sbre_v1_249_1_1	SUMO-activating enzyme subunit 1-like	yes	no	no	yes	no
go_Sbre_v1_25004_1_1	diphthamide biosynthesis protein 1-like	no	no	no	no	no
go_Sbre_v1_25021_1_1	mediator of RNA polymerase II transcription subunit 28-like	no	no	no	no	no
go_Sbre_v1_25045_1_1	cytochrome c oxidase assembly factor 7	no	no	no	no	no
go_Sbre_v1_25078_1_1	polymerase (DNA-directed). delta 3. accessory subunit	no	no	no	no	no
go_Sbre_v1_25493_1_1	serine/threonine-protein kinase 3	no	no	no	no	no
go_Sbre_v1_25630_1_1		no	no	no	no	no
go_Sbre_v1_25786_1_1	ribosome biogenesis protein BRX1 homolog	yes	yes	no	no	no
go_Sbre_v1_25805_1_1		no	no	no	no	no
go_Sbre_v1_25833_1_1		yes	no	no	no	no
go_Sbre_v1_25881_1_1	SWI/SNF-related matrix-associated actin-dependent regulator of chromatin subfamily D member 1-like	yes	no	no	yes	no
go_Sbre_v1_25907_1_1	ATP synthase subunit delta. mitochondrial-like	no	no	no	no	no
go_Sbre_v1_25918_1_1	SWI/SNF-related matrix-associated actin-dependent regulator of chromatin subfamily B member 1-like	no	no	no	no	no
go_Sbre_v1_25929_1_1	39S ribosomal protein L30. mitochondrial	no	no	no	no	no
go_Sbre_v1_25930_1_1	RRP15-like protein	yes	no	no	yes	no
go_Sbre_v1_25977_1_1	adenylosuccinate lyase	yes	no	no	no	no
go_Sbre_v1_25980_1_1	ubiquitin A-52 residue ribosomal protein fusion product 1	yes	yes	no	no	no
go_Sbre_v1_25983_1_1	3-hydroxyisobutyryl-CoA hydrolase	no	no	no	no	no
go_Sbre_v1_26052_1_2	upstream transcription factor 1	no	no	no	no	no
go_Sbre_v1_26083_1_1	succinate dehydrogenase complex assembly factor 2	no	no	no	no	no
go_Sbre_v1_26100_1_1	RNA polymerase-associated protein RTF1 homolog	no	no	no	no	no
go_Sbre_v1_26118_2_1	probable GPI-anchored adhesin-like protein PGA55	yes	yes	yes	no	no
go_Sbre_v1_26137_1_1	U4/U6 small nuclear ribonucleoprotein Prp4. putative	yes	no	no	no	no
go_Sbre_v1_26141_1_1	protein AATF	yes	no	no	no	no
go_Sbre_v1_26170_1_1		yes	no	no	no	no
go_Sbre_v1_26316_1_1	GJ16889 gene product from transcript GJ16889-RA	no	no	no	yes	no
go_Sbre_v1_26321_5_1	hypothetical protein	no	no	no	no	no
go_Sbre_v1_26354_1_1	DNA replication complex GINS protein PSF1	yes	yes	yes	no	no
go_Sbre_v1_26370_1_1		no	no	no	no	no
go_Sbre_v1_26399_1_1		no	no	no	no	no
go_Sbre_v1_264_1_1	eukaryotic translation initiation factor 3 subunit B-like	yes	no	no	no	no
go_Sbre_v1_26429_1_1		no	no	no	no	no
go_Sbre_v1_26499_1_1	signal recognition particle subunit SRP68-like	yes	no	no	no	no
go_Sbre_v1_26571_1_1	cytochrome c oxidase assembly protein COX11. mitochondrial	no	no	no	no	no
go_Sbre_v1_26640_1_1	fructose-2.6-bisphosphatase TIGAR-like	no	no	no	no	no
go_Sbre_v1_26709_1_1		yes	no	no	no	no
go_Sbre_v1_26810_1_1	box C/D snoRNA protein 1-like	yes	no	no	no	no
go_Sbre_v1_26819_2_1		yes	no	no	no	no
go_Sbre_v1_26999_1_1	XK-related protein 4-like	yes	no	no	no	no
go_Sbre_v1_27108_1_1		yes	no	no	no	no
go_Sbre_v1_27219_1_1	nudix hydrolase 21	yes	no	no	no	no
go_Sbre_v1_27355_1_1	taspase. threonine aspartase. 1	yes	no	no	no	no
go_Sbre_v1_27402_1_1	glutaredoxin-related protein 5. mitochondrial	yes	no	no	no	no
go_Sbre_v1_27451_1_1	transcription initiation factor TFIID subunit 7	yes	no	no	no	no
go_Sbre_v1_27478_1_1	pre-rRNA processing protein FTSJ3-like	yes	no	no	no	no
go_Sbre_v1_2749_1_1	LSM1 homolog. mRNA degradation associated	no	no	no	no	no
go_Sbre_v1_27635_1_1	40S ribosomal protein S3a	yes	no	no	no	no
go_Sbre_v1_2823_1_1	polycomb protein eed-B	yes	no	no	no	no
go_Sbre_v1_28337_1_1	tubulin. epsilon 1	yes	no	no	no	no
go_Sbre_v1_28715_1_1	regulation of nuclear pre-mRNA domain-containing protein 1A-like	yes	no	no	no	no
go_Sbre_v1_28934_1_1	X-prolyl aminopeptidase (aminopeptidase P) 1. soluble	no	no	no	no	no
go_Sbre_v1_28936_1_1	thymidylate synthetase	yes	no	no	no	no
go_Sbre_v1_28966_1_2	parafibromin	yes	no	no	no	no
go_Sbre_v1_28981_2_1	prolyl endopeptidase	yes	no	no	no	no
go_Sbre_v1_28983_1_1	AAEL013679-PA	yes	no	no	no	no
go_Sbre_v1_28994_1_1	transcription factor HES-1-B	yes	no	no	no	no
go_Sbre_v1_28996_1_1		no	no	no	no	no
go_Sbre_v1_28999_1_1	tudor domain containing 3	yes	no	no	no	no
go_Sbre_v1_29015_1_1	enoyl-CoA hydratase. putative	yes	no	no	no	no
go_Sbre_v1_29032_1_1		no	no	no	no	no
go_Sbre_v1_29033_1_1	general transcription factor IIF subunit 1-like	yes	no	no	no	no
go_Sbre_v1_29039_1_1		yes	no	no	no	no
go_Sbre_v1_29056_1_1	ATP synthase. H+ transporting. mitochondrial F1 complex. beta polypeptide	no	no	no	no	no
go_Sbre_v1_29078_1_1		yes	no	no	no	no
go_Sbre_v1_29079_1_1		yes	no	no	no	no
go_Sbre_v1_29083_1_1	ATP-dependent RNA helicase DDX24	yes	no	no	no	no
go_Sbre_v1_2909_3_1	transcription factor A. mitochondrial	yes	no	no	no	no
go_Sbre_v1_29096_1_1	mitochondrial import inner membrane translocase subunit Tim8-like	yes	no	no	no	no
go_Sbre_v1_29100_1_1	cell division cycle 5 like	no	no	no	no	no
go_Sbre_v1_2917_1_1	actin-related protein 2/3 complex subunit 4	yes	no	no	no	no
go_Sbre_v1_29170_1_1	zinc finger transcription factor family protein 17-like	yes	no	no	no	no
go_Sbre_v1_29258_1_1		no	no	no	no	no
go_Sbre_v1_29283_1_1	mitochondrial genome maintenance exonuclease 1	yes	no	no	no	no
go_Sbre_v1_29309_1_1	elongation factor Tu GTP binding domain containing 2	yes	no	no	yes	no
go_Sbre_v1_29337_1_1	transcription factor E2F5	yes	no	no	no	no
go_Sbre_v1_29341_1_1	centromere protein V-like	no	no	no	no	no
go_Sbre_v1_29346_1_1	ribosomal L1 domain-containing protein 1-like	yes	no	no	no	no
go_Sbre_v1_29356_1_1	ATP synthase subunit e. mitochondrial-like	no	no	no	yes	no
go_Sbre_v1_29362_1_1	inhibitor of growth protein 3-like	no	no	no	no	no
go_Sbre_v1_29399_1_1	rho GTPase-activating protein 11A-like	no	no	no	no	no
go_Sbre_v1_29460_4_1	enzymatic polyprotein. putative	no	no	no	no	no
go_Sbre_v1_29500_1_1		no	no	no	no	no
go_Sbre_v1_29501_2_1		no	no	no	no	no
go_Sbre_v1_29652_1_1	mitochondrial fission factor-like	no	no	no	no	no
go_Sbre_v1_29682_1_1	N-alpha-acetyltransferase 35. NatC auxiliary subunit	no	no	no	no	no
go_Sbre_v1_29723_1_1	maltase A3-like	yes	no	no	no	no
go_Sbre_v1_29731_1_1		yes	no	no	no	no
go_Sbre_v1_29740_1_1	KRR1. small subunit (SSU) processome component. homolog (yeast)	yes	no	no	yes	no
go_Sbre_v1_29741_1_1	fatty acid-binding protein. muscle	yes	no	no	no	no
go_Sbre_v1_29754_1_1	vacuolar protein sorting-associated protein 72 homolog	no	yes	no	no	no
go_Sbre_v1_29766_1_1	putative phosphoglycerate mutase	no	no	no	no	no
go_Sbre_v1_29771_1_1	negative elongation factor complex member C/D	no	no	no	yes	no
go_Sbre_v1_29801_1_1	prostaglandin E synthase 2	yes	no	no	no	no
go_Sbre_v1_29823_1_1	39S ribosomal protein L2. mitochondrial	yes	no	no	no	no
go_Sbre_v1_29830_1_1	outer dense fiber protein 2-like	yes	no	no	no	no
go_Sbre_v1_29860_1_1	surfeit locus protein 2-like	yes	no	no	yes	no
go_Sbre_v1_29866_1_1	transmembrane protease serine 9-like	no	no	no	no	no
go_Sbre_v1_29932_1_1	polycystin-2-like	no	no	no	no	no
go_Sbre_v1_29936_1_1	diphthamide biosynthesis protein 2-like	yes	no	no	no	no
go_Sbre_v1_29942_1_1		no	no	no	no	no
go_Sbre_v1_29957_1_1	clusterin-associated protein 1-like	no	no	no	no	no
go_Sbre_v1_29962_1_1	mitochondrial inner membrane protein OXA1L-like	yes	no	no	no	no
go_Sbre_v1_29981_1_1		yes	no	no	no	no
go_Sbre_v1_30033_1_1	cytochrome b-c1 complex subunit 7-like	no	no	no	no	no
go_Sbre_v1_30043_1_1	p21-activated protein kinase-interacting protein 1-like	yes	no	no	no	no
go_Sbre_v1_30072_1_1	spermidine synthase	no	no	no	no	no
go_Sbre_v1_30074_1_1		yes	no	no	no	no
go_Sbre_v1_30095_1_1	mitochondrial ribosome recycling factor	yes	no	no	no	no
go_Sbre_v1_30096_1_1	RNA methyltransferase like 1	yes	no	no	no	no
go_Sbre_v1_30103_1_1	actin	no	no	no	no	no
go_Sbre_v1_30118_1_1		no	no	no	no	no
go_Sbre_v1_30135_1_2		no	no	no	no	no
go_Sbre_v1_30143_1_1	propionyl Coenzyme A carboxylase. beta polypeptide	no	no	no	no	no
go_Sbre_v1_30148_1_1	CG7033 gene product from transcript CG7033-RA	yes	no	no	no	no
go_Sbre_v1_30171_1_1	COBW domain containing 1	no	no	no	no	no
go_Sbre_v1_30187_1_1	zinc finger protein Gfi-1b-like	no	no	no	no	no
go_Sbre_v1_30197_2_1	density-regulated protein-like	yes	no	no	no	no
go_Sbre_v1_30279_1_1	acylglycerol kinase	no	no	no	yes	no
go_Sbre_v1_30395_1_1	methionine aminopeptidase 1	no	no	no	no	no
go_Sbre_v1_30399_1_1	CCR4-NOT transcription complex. subunit 3b	yes	no	no	no	no
go_Sbre_v1_30403_1_1		yes	no	no	yes	no
go_Sbre_v1_30422_1_1	coiled-coil domain-containing protein 6-like	yes	no	no	no	no
go_Sbre_v1_30492_1_1	mitochondrial ribosomal protein S2	yes	no	no	no	no
go_Sbre_v1_30515_1_1	U3 small nucleolar RNA-associated protein 18 homolog	yes	no	no	no	no
go_Sbre_v1_30599_1_1		yes	no	no	no	no
go_Sbre_v1_30625_1_1	mRNA export factor-like	yes	no	no	yes	no
go_Sbre_v1_30875_1_1	transmembrane protein 223	no	no	no	no	no
go_Sbre_v1_30890_1_1	Lysine ketoglutarate reductase/saccharopine dehydrogenase	yes	no	no	no	no
go_Sbre_v1_30919_1_1	28S ribosomal protein S18a. mitochondrial-like	yes	no	no	no	no
go_Sbre_v1_30925_1_1		yes	no	no	no	no
go_Sbre_v1_30931_1_1	aurora kinase A	yes	no	no	yes	no
go_Sbre_v1_30943_1_1	mitochondrial ribonuclease P protein 1 homolog	no	no	no	yes	no
go_Sbre_v1_30953_1_1	nucleolar protein 16-like	yes	no	no	no	no
go_Sbre_v1_30962_1_1	39S ribosomal protein L39. mitochondrial-like	yes	no	no	no	no
go_Sbre_v1_30973_1_1	WD repeat-containing protein WRAP73-like	yes	no	no	no	no
go_Sbre_v1_30977_1_1		yes	no	no	no	no
go_Sbre_v1_30987_1_1	CG5525 gene product from transcript CG5525-RA	yes	no	no	no	no
go_Sbre_v1_30991_1_1	aquaporin-4-like	no	no	no	no	no
go_Sbre_v1_31008_1_1	RWD domain-containing protein 1-like	yes	no	no	no	no
go_Sbre_v1_31028_1_1	ATP synthase. H+ transporting. mitochondrial F1 complex. alpha subunit 1. cardiac muscle	yes	no	no	no	no
go_Sbre_v1_31035_1_1		no	no	no	no	no
go_Sbre_v1_31037_1_1	ornithine decarboxylase-like	no	no	no	no	no
go_Sbre_v1_31039_1_1		yes	no	no	no	no
go_Sbre_v1_31069_1_1	suppressor of SWI4 1 homolog	yes	no	no	yes	no
go_Sbre_v1_31107_1_1	Zinc finger protein 746	yes	no	no	no	no
go_Sbre_v1_31128_1_1	tubulin alpha 1c	yes	no	no	no	no
go_Sbre_v1_31168_1_1		yes	no	no	no	no
go_Sbre_v1_31174_1_1		no	no	no	no	no
go_Sbre_v1_31177_1_1	chaperonin containing TCP1. subunit 3 (gamma)	yes	yes	no	no	no
go_Sbre_v1_31193_1_1	structural maintenance of chromosomes 3	yes	no	no	yes	no
go_Sbre_v1_31214_1_1	fibroblast growth factor receptor 4-like	no	no	no	yes	no
go_Sbre_v1_31316_1_1	chloroplast stem-loop binding protein of 41 kDa b. chloroplastic-like	yes	no	no	no	no
go_Sbre_v1_31324_1_1		yes	no	no	no	no
go_Sbre_v1_31502_1_1	uracil phosphoribosyltransferase homolog	yes	no	no	no	no
go_Sbre_v1_31556_1_1	CAP-GLY domain containing linker protein 1	no	no	no	no	no
go_Sbre_v1_31629_2_1	hypothetical protein	yes	no	no	no	no
go_Sbre_v1_31790_1_2		no	no	no	no	no
go_Sbre_v1_31804_1_1	interleukin enhancer-binding factor 2-like	yes	no	no	no	no
go_Sbre_v1_31859_1_1		yes	no	no	no	no
go_Sbre_v1_31877_1_1	coiled-coil domain-containing protein 58	yes	no	no	yes	no
go_Sbre_v1_31930_1_1	protein TSSC4	no	no	no	no	no
go_Sbre_v1_31935_2_1	probable serine carboxypeptidase CPVL	no	no	no	no	no
go_Sbre_v1_32029_1_1		yes	no	no	no	no
go_Sbre_v1_32046_1_1	28S ribosomal protein S29. mitochondrial-like	yes	no	no	yes	no
go_Sbre_v1_32083_1_1		yes	no	no	no	no
go_Sbre_v1_32170_2_1		no	no	no	no	no
go_Sbre_v1_32186_1_1	cullin 5	yes	no	no	no	no
go_Sbre_v1_32209_1_2		no	no	no	no	no
go_Sbre_v1_32250_1_1	mitochondrial ubiquitin ligase activator of nfkb 1-A	no	no	no	no	no
go_Sbre_v1_32276_1_1	nucleolar protein family a member-like protein	yes	no	no	yes	no
go_Sbre_v1_32315_1_1		yes	no	no	no	no
go_Sbre_v1_3234_1_1	5-nucleotidase. cytosolic IIIA	no	no	no	no	no
go_Sbre_v1_32355_1_1	small glutamine-rich tetratricopeptide repeat (TPR)-containing. alpha	no	no	no	no	no
go_Sbre_v1_32395_1_1		yes	no	no	no	no
go_Sbre_v1_32407_1_1	homeotic protein antennapedia-like	yes	no	no	no	no
go_Sbre_v1_32411_1_1	protein LSM14 homolog B	yes	no	no	no	no
go_Sbre_v1_32416_1_1		yes	no	no	no	no
go_Sbre_v1_32418_1_1	glutathione S-transferase zeta 1	no	no	no	no	no
go_Sbre_v1_32426_1_1	family with sequence similarity 120A	yes	no	no	no	no
go_Sbre_v1_32439_1_1	translation elongation factor EF-1 alpha/Tu. putative	yes	no	no	no	no
go_Sbre_v1_32453_1_1	protein kinase. AMP-activated. beta 1 non-catalytic subunit	yes	no	no	no	no
go_Sbre_v1_32517_1_1	WD repeat domain 43	yes	no	no	no	no
go_Sbre_v1_32532_1_1	bolA family member 1	no	no	no	no	no
go_Sbre_v1_32537_1_1		yes	no	no	no	no
go_Sbre_v1_3255_1_1		no	no	no	no	no
go_Sbre_v1_32566_1_1	6-phosphofructo-2-kinase/fructose-2.6-biphosphatase 4	yes	no	no	no	no
go_Sbre_v1_3262_1_1	protein NDUFAF4 homolog	no	no	no	no	no
go_Sbre_v1_32712_1_1	zinc finger BED domain-containing protein 4-like	no	no	no	no	no
go_Sbre_v1_32715_1_1	tRNA (guanine-N(7)-)-methyltransferase non-catalytic subunit wdr4-like	yes	no	no	yes	no
go_Sbre_v1_32776_1_1	dual specificity mitogen-activated protein kinase kinase 1-like	yes	no	no	no	no
go_Sbre_v1_32801_1_1	retinol dehydrogenase 13 (all-trans/9-cis)	yes	no	no	no	no
go_Sbre_v1_32849_1_1	pre-mRNA-processing factor 40 homolog A-like	yes	no	no	yes	no
go_Sbre_v1_32861_1_1	phosphatidylinositol 3.4.5-trisphosphate 3-phosphatase and dual-specificity protein phosphatase PTEN-like	yes	no	no	no	no
go_Sbre_v1_32880_1_1	beta-lactamase	no	no	no	no	no
go_Sbre_v1_32915_1_1	AGAP011717-PA	no	no	no	no	no
go_Sbre_v1_32916_2_1	AGAP011717-PA	no	no	no	no	no
go_Sbre_v1_3292_1_1		yes	no	no	no	no
go_Sbre_v1_3294_1_1	60S ribosomal protein L23	yes	no	no	no	no
go_Sbre_v1_32945_1_1	peptidyl-prolyl cis-trans isomerase NIMA-interacting 1-like	yes	yes	no	no	no
go_Sbre_v1_32952_1_1	fidgetin-like 1	yes	no	no	no	no
go_Sbre_v1_33204_2_1	TAR DNA-binding protein 43-like	yes	no	no	no	no
go_Sbre_v1_33209_1_2	protein tumorous imaginal discs. mitochondrial-like	yes	no	no	no	no
go_Sbre_v1_3321_1_1	mitogen-activated protein kinase 3	yes	no	no	no	no
go_Sbre_v1_33217_1_2	thimet oligopeptidase 1	no	yes	yes	no	no
go_Sbre_v1_3323_1_1	actophorin-like	no	no	no	no	no
go_Sbre_v1_3328_1_1	CG11979 gene product from transcript CG11979-RB	yes	no	no	yes	no
go_Sbre_v1_33294_1_1	superoxide dismutase [Mn]-like	no	no	no	no	no
go_Sbre_v1_3332_1_1	translocon-associated protein subunit delta-like	no	no	no	no	no
go_Sbre_v1_3333_1_1	hydroxyacyl-Coenzyme A dehydrogenase/3-ketoacyl-Coenzyme A thiolase/enoyl-Coenzyme A hydratase (trifunctional protein). beta subunit	yes	no	no	no	no
go_Sbre_v1_3334_1_1	ATP-dependent RNA helicase eIF4A	no	no	no	no	no
go_Sbre_v1_33363_1_1	THO complex subunit 1	yes	no	no	no	no
go_Sbre_v1_3338_1_1	AGAP001721-PA	no	no	no	no	no
go_Sbre_v1_33435_1_1	chromosome 6 open reading frame. human C11orf58	no	no	no	no	no
go_Sbre_v1_33455_1_1	neuronal acetylcholine receptor subunit alpha-3-like	no	no	no	no	no
go_Sbre_v1_33456_1_2	pinin	no	no	no	no	no
go_Sbre_v1_33472_1_1	NAD(P)H-hydrate epimerase-like	yes	no	no	no	no
go_Sbre_v1_33479_1_1	ring finger protein 113A	no	no	no	no	no
go_Sbre_v1_33496_1_1	28S ribosomal protein S24. mitochondrial-like	no	no	no	no	no
go_Sbre_v1_33517_1_1		yes	no	no	no	no
go_Sbre_v1_33523_1_1	ATP synthase. H+ transporting. mitochondrial F1 complex. beta polypeptide	yes	no	no	no	no
go_Sbre_v1_33536_1_2	dnaJ homolog subfamily A member 1-like	yes	no	no	no	no
go_Sbre_v1_33587_1_1		yes	no	no	no	no
go_Sbre_v1_3360_1_1		yes	no	no	no	no
go_Sbre_v1_33605_1_1	chymotrypsin-like	yes	no	no	no	no
go_Sbre_v1_33606_2_1		no	no	no	no	no
go_Sbre_v1_33607_1_1	probable ATP-dependent RNA helicase DDX4	yes	no	no	no	no
go_Sbre_v1_3361_1_1	elongation factor 2-like	yes	no	no	no	no
go_Sbre_v1_33626_1_1	eukaryotic translation initiation factor 5	no	no	no	no	no
go_Sbre_v1_33627_1_1	BUB protein kinase	yes	no	no	no	no
go_Sbre_v1_33628_1_1	succinyl-CoA ligase [GDP-forming] subunit beta. mitochondrial-like	yes	no	no	no	no
go_Sbre_v1_33654_1_1	IWS1 homolog (S. cerevisiae)	yes	no	no	yes	no
go_Sbre_v1_3367_1_1	14-3-3 protein zeta	no	no	no	yes	no
go_Sbre_v1_3368_1_1	ribosomal protein SA	yes	no	no	yes	no
go_Sbre_v1_3369_1_1	voltage-dependent anion-selective channel protein 2-like	yes	no	no	no	no
go_Sbre_v1_33690_1_1	DDB1- and CUL4-associated factor 13	yes	no	no	no	no
go_Sbre_v1_3372_1_1	eukaryotic translation elongation factor 1 alpha 2	no	no	no	no	no
go_Sbre_v1_33749_1_1		yes	no	no	no	no
go_Sbre_v1_33756_1_1	mitochondrial Rho GTPase 1-A-like	yes	no	no	no	no
go_Sbre_v1_33757_1_1	eukaryotic translation initiation factor 3 subunit L-like	yes	yes	no	no	no
go_Sbre_v1_3380_1_1	eukaryotic translation initiation factor 2 subunit 1-like	no	yes	no	no	no
go_Sbre_v1_33840_1_1	histone deacetylase 3	no	no	no	no	no
go_Sbre_v1_33858_1_1	host cell factor C1	yes	no	no	yes	no
go_Sbre_v1_3387_1_1	cytochrome c oxidase subunit 4 isoform 1. mitochondrial-like	no	no	no	no	no
go_Sbre_v1_33873_1_1	putative ATP synthase subunit f. mitochondrial	yes	no	no	no	no
go_Sbre_v1_33883_1_1	RAN. member RAS oncogene family	yes	yes	no	no	no
go_Sbre_v1_3390_1_1	mitochondrial ribosomal protein S6	yes	yes	no	no	no
go_Sbre_v1_3394_1_1	ATP synthase. H+ transporting. mitochondrial Fo complex. subunit F6	no	no	no	no	no
go_Sbre_v1_3395_1_1	sorting nexin-12-like	no	no	no	no	no
go_Sbre_v1_33971_1_1	carnitine palmitoyltransferase 1A	yes	no	no	no	no
go_Sbre_v1_33980_1_1	fructose-bisphosphate aldolase-like	yes	no	no	no	no
go_Sbre_v1_33981_2_1	fructose-bisphosphate aldolase-like	yes	no	no	no	no
go_Sbre_v1_34030_1_1	lariat debranching enzyme-like	yes	yes	yes	no	no
go_Sbre_v1_34072_1_1		yes	no	no	no	no
go_Sbre_v1_34105_1_1	probable enoyl-CoA hydratase. mitochondrial	no	no	no	no	no
go_Sbre_v1_3411_1_1	mRNA turnover 4 homolog (S. cerevisiae)	yes	no	no	yes	no
go_Sbre_v1_34151_1_1	carboxypeptidase B-like	no	no	no	no	no
go_Sbre_v1_34166_1_1		yes	no	no	no	no
go_Sbre_v1_3425_1_1	homeodomain-interacting protein kinase 2-like	yes	no	no	no	no
go_Sbre_v1_3427_1_1		no	no	no	yes	no
go_Sbre_v1_34297_1_1	protein lin-54 homolog	no	no	no	no	no
go_Sbre_v1_34319_1_2	U2 small nuclear RNA auxiliary factor 1	no	no	no	no	no
go_Sbre_v1_3437_1_1	lysine-specific histone demethylase 1A-like	yes	no	no	no	no
go_Sbre_v1_34376_1_1	probable rRNA-processing protein EBP2	yes	no	no	no	no
go_Sbre_v1_34377_1_1	methyl-CpG-binding domain protein 2-like	yes	no	no	no	no
go_Sbre_v1_3443_1_1	ribosomal protein L22	yes	no	no	no	no
go_Sbre_v1_34438_1_1	NOC3-like DNA replication regulator	yes	no	no	no	no
go_Sbre_v1_34468_1_1	CD2 (cytoplasmic tail) binding protein 2	no	no	no	no	no
go_Sbre_v1_34471_1_1	AGAP007475-PA	no	no	no	no	no
go_Sbre_v1_34519_1_2	WD repeat-containing protein 43-like	yes	no	no	no	no
go_Sbre_v1_34536_1_1	pseudouridine-5-phosphatase-like	no	no	no	no	no
go_Sbre_v1_34541_1_1		yes	no	no	no	no
go_Sbre_v1_34570_1_1	SH3 domain-binding glutamic acid-rich protein homolog	no	no	no	no	no
go_Sbre_v1_34584_1_1	60S ribosomal protein L7-like	yes	no	no	no	no
go_Sbre_v1_34590_1_1	hypothetical protein	no	no	no	no	no
go_Sbre_v1_34617_1_1	exosome complex component RRP40-like	yes	no	no	yes	no
go_Sbre_v1_34648_1_1	alkaline phosphatase. liver/bone/kidney	yes	no	no	no	no
go_Sbre_v1_34665_1_2		yes	no	no	no	no
go_Sbre_v1_34668_1_1	hypothetical protein	yes	no	no	no	no
go_Sbre_v1_34710_1_1	RuvB-like protein 2	no	yes	no	no	no
go_Sbre_v1_34714_1_1	alpha-1.2-mannosyltransferase ALG9-like	no	no	no	no	no
go_Sbre_v1_3472_1_1	CXXC-type zinc finger protein 1-like	yes	no	no	no	no
go_Sbre_v1_34797_2_2	serine/threonine-protein phosphatase 2A 55 kDa regulatory subunit B alpha isoform	yes	no	no	no	no
go_Sbre_v1_34809_1_1	disrupted in renal carcinoma protein 2 homolog	no	no	no	no	no
go_Sbre_v1_34816_1_1	transportin 1	yes	no	no	no	no
go_Sbre_v1_34846_1_1	nuclear pore complex protein Nup93-like	yes	no	no	yes	no
go_Sbre_v1_34886_1_2		no	no	no	no	no
go_Sbre_v1_34907_1_1	RNA exonuclease 4	yes	no	no	no	no
go_Sbre_v1_34924_1_1	U1 small nuclear ribonucleoprotein C-like	no	no	no	no	no
go_Sbre_v1_34938_1_1	zinc finger. CCHC domain containing 4	yes	no	no	no	no
go_Sbre_v1_34939_1_1	cullin-4B-like	yes	no	no	no	no
go_Sbre_v1_34944_1_1	protein kintoun-like	yes	no	no	no	no
go_Sbre_v1_34956_1_1	NOP2/Sun domain family. member 6	no	no	no	no	no
go_Sbre_v1_34987_1_2		no	no	no	no	no
go_Sbre_v1_35015_1_1	aldehyde dehydrogenase 1 family member L1	no	no	no	no	no
go_Sbre_v1_35030_1_1	propionyl CoA carboxylase. alpha polypeptide	yes	no	no	no	no
go_Sbre_v1_35032_1_1	adenine phosphoribosyltransferase-like	no	no	no	no	no
go_Sbre_v1_35036_1_2	endonuclease III-like protein 1	yes	no	no	yes	no
go_Sbre_v1_35039_1_1	RNA-binding protein with serine-rich domain 1-like	yes	no	no	no	no
go_Sbre_v1_35059_1_1		yes	no	no	yes	no
go_Sbre_v1_35146_1_3	nuclear RNA export factor 1-like	yes	no	no	no	no
go_Sbre_v1_35180_1_1	tetratricopeptide repeat protein 19. mitochondrial-like	no	no	no	no	no
go_Sbre_v1_35217_1_1		yes	no	no	no	no
go_Sbre_v1_35245_1_1	adenylosuccinate synthase like 1	yes	no	no	no	no
go_Sbre_v1_35256_1_1	cysteine and histidine-rich domain (CHORD) containing 1	yes	no	no	no	no
go_Sbre_v1_35259_1_1	ribosome production factor 1 homolog	yes	no	no	yes	no
go_Sbre_v1_35300_1_1	transcription factor IIIB 90 kDa subunit-like	no	no	no	no	no
go_Sbre_v1_35308_1_1	histone H3.1/H3.2-like	yes	no	no	yes	no
go_Sbre_v1_35309_1_2	methionine adenosyltransferase I. alpha	yes	no	no	no	no
go_Sbre_v1_35322_1_1	mitochondria-eating protein-like	yes	no	no	no	no
go_Sbre_v1_35323_2_1	mitochondria-eating protein-like	no	no	no	no	no
go_Sbre_v1_35339_1_1	28S ribosomal protein S18b. mitochondrial-like	yes	no	no	no	no
go_Sbre_v1_35364_1_1	RNA binding motif protein 19	yes	no	no	no	no
go_Sbre_v1_3537_1_1	U6 snRNA-associated Sm-like protein LSm6	yes	no	no	no	no
go_Sbre_v1_35374_1_1	peptidyl-prolyl cis-trans isomerase FKBP1A	yes	yes	no	no	no
go_Sbre_v1_35384_1_1	b(0.+)-type amino acid transporter 1-like	no	no	no	no	no
go_Sbre_v1_35390_1_1	heat shock protein family E (Hsp10) member 1	no	yes	yes	no	no
go_Sbre_v1_35409_1_2	piggyBac transposable element-derived protein 3-like	yes	no	no	no	no
go_Sbre_v1_35467_1_1	exosome complex component RRP46	yes	no	no	no	no
go_Sbre_v1_35474_1_1	Williams Beuren syndrome chromosome region 22	no	no	no	no	no
go_Sbre_v1_35503_1_1	methyltransferase like 5	no	no	no	no	no
go_Sbre_v1_35512_1_1	transposase-like	yes	no	no	no	no
go_Sbre_v1_35513_1_1		yes	no	no	no	no
go_Sbre_v1_35521_1_1	cyclin-C-like	no	no	no	no	no
go_Sbre_v1_3553_1_1	28S ribosomal protein S15. mitochondrial-like	yes	no	no	yes	no
go_Sbre_v1_35557_1_2		yes	no	no	no	no
go_Sbre_v1_35575_1_1	ribosomal protein S6 kinase. 90kDa. polypeptide 6	yes	no	no	no	no
go_Sbre_v1_35583_1_1	trans-2-enoyl-CoA reductase. mitochondrial-like	no	no	no	no	no
go_Sbre_v1_35621_1_1	mediator of RNA polymerase II transcription subunit 30-like	no	no	no	no	no
go_Sbre_v1_35631_1_1		yes	no	no	no	no
go_Sbre_v1_35708_1_5	exosome component 7	yes	no	no	no	no
go_Sbre_v1_35733_1_1		yes	no	no	no	no
go_Sbre_v1_35740_1_1	ring finger protein 14	yes	no	no	no	no
go_Sbre_v1_35741_1_1	kelch-like protein 5	yes	no	no	no	no
go_Sbre_v1_35759_1_1	coiled-coil domain containing 112	no	no	no	no	no
go_Sbre_v1_35763_1_1	polymerase (DNA directed). delta 2. accessory subunit	no	no	no	yes	no
go_Sbre_v1_35810_1_1	probable cytosolic oligopeptidase A	yes	no	no	no	no
go_Sbre_v1_35813_1_1	tRNA methyltransferase 2 homolog A (S. cerevisiae)	yes	no	no	yes	no
go_Sbre_v1_35832_1_1	Glucosidase 1	yes	no	no	no	no
go_Sbre_v1_35834_1_1	trans-1.2-dihydrobenzene-1.2-diol dehydrogenase-like	yes	no	no	no	no
go_Sbre_v1_35843_1_1	fructose-1.6-bisphosphatase 1-like	no	no	no	no	no
go_Sbre_v1_35844_1_1		no	no	no	no	no
go_Sbre_v1_35847_1_1	activating transcription factor 6 beta	yes	no	no	no	no
go_Sbre_v1_35878_1_1		no	no	no	no	no
go_Sbre_v1_35906_1_3		no	yes	yes	no	no
go_Sbre_v1_35909_1_1	karyopherin alpha 4 (importin alpha 3)	yes	no	no	no	no
go_Sbre_v1_35946_2_1		yes	no	no	no	no
go_Sbre_v1_35969_2_1		no	no	no	no	no
go_Sbre_v1_35976_1_1		no	no	no	no	no
go_Sbre_v1_35992_1_1	crooked neck pre-mRNA splicing factor 1	no	no	no	yes	no
go_Sbre_v1_35993_1_1	protein farnesyltransferase subunit beta-like	yes	no	no	no	no
go_Sbre_v1_35995_1_1	thioredoxin domain containing 9	no	no	no	no	no
go_Sbre_v1_36008_1_1	eukaryotic translation initiation factor 3. subunit E	yes	yes	no	no	no
go_Sbre_v1_36029_1_1		no	no	no	no	no
go_Sbre_v1_36032_1_1	TIGR00289 family protein	yes	no	no	no	no
go_Sbre_v1_36050_1_1		yes	no	no	no	no
go_Sbre_v1_36062_1_1	replication protein A 70 kDa DNA-binding subunit-like	yes	no	no	yes	no
go_Sbre_v1_36068_1_1	GK19646 gene product from transcript GK19646-RA	yes	no	no	no	no
go_Sbre_v1_36092_1_1	cytochrome P450 1A1-like	yes	no	no	no	no
go_Sbre_v1_36093_1_1	dihydrofolate reductase-like	no	no	no	no	no
go_Sbre_v1_36098_1_1		yes	no	no	no	no
go_Sbre_v1_36115_1_1	repressed by EFG1 protein 1-like	no	no	no	no	no
go_Sbre_v1_36122_1_1	regulator of chromosome condensation	yes	no	no	yes	no
go_Sbre_v1_36177_1_1		yes	no	no	no	no
go_Sbre_v1_36182_1_1	Histone H3-like centromeric protein cnp1	yes	no	no	no	no
go_Sbre_v1_36183_1_1		yes	no	no	no	no
go_Sbre_v1_36191_1_1	plasma membrane calcium-transporting ATPase 3	no	no	no	no	no
go_Sbre_v1_36192_1_1	Sjogren syndrome/scleroderma autoantigen 1	no	no	no	yes	no
go_Sbre_v1_36249_1_1	UFM1-specific peptidase 2	no	no	no	no	no
go_Sbre_v1_36268_1_1		no	no	no	no	no
go_Sbre_v1_36288_1_1	extracellular serine/threonine protein CG31145-like	yes	no	no	no	no
go_Sbre_v1_36292_1_1	GH24101 gene product from transcript GH24101-RA	no	no	no	no	no
go_Sbre_v1_36310_1_1	gastric triacylglycerol lipase-like	no	no	no	no	no
go_Sbre_v1_36323_1_1	histone acetyltransferase KAT8	yes	no	no	no	no
go_Sbre_v1_36349_1_2	RNA-binding protein NOB1-like	no	no	no	no	no
go_Sbre_v1_36372_1_1	E3 SUMO-protein ligase RanBP2-like	yes	no	no	no	no
go_Sbre_v1_36373_2_1	E3 SUMO-protein ligase RanBP2-like	no	no	no	no	no
go_Sbre_v1_36377_1_1	Y+L amino acid transporter 2-like	no	no	no	no	no
go_Sbre_v1_36413_1_1	nucleoporin 62kDa	yes	no	no	yes	no
go_Sbre_v1_36421_1_1	polymerase (RNA) III (DNA directed) polypeptide E (80kD)	no	no	no	no	no
go_Sbre_v1_36449_1_1	phosphate carrier protein. mitochondrial-like	yes	no	no	no	no
go_Sbre_v1_36463_1_1	seryl-tRNA synthetase	no	no	no	no	no
go_Sbre_v1_36464_1_1	glutamine amidotransferase subunit pdxT	yes	no	no	no	no
go_Sbre_v1_36484_1_1	coatomer subunit delta-like	no	no	no	no	no
go_Sbre_v1_36490_2_1	poly(U)-binding-splicing factor half pint-like	yes	no	no	no	no
go_Sbre_v1_36493_1_1	N(G).N(G)-dimethylarginine dimethylaminohydrolase 1-like	yes	no	no	no	no
go_Sbre_v1_36524_1_1	TWiK family of potassium channels protein 7	yes	no	no	no	no
go_Sbre_v1_36527_1_1	Putative aldehyde dehydrogenase family 7 member A1 homolog	no	no	no	no	no
go_Sbre_v1_36544_1_1		yes	no	no	no	no
go_Sbre_v1_36550_2_1	histone H2A.V	no	no	no	no	no
go_Sbre_v1_36555_1_1	zinc finger protein 569	yes	no	no	yes	no
go_Sbre_v1_36600_1_1	succinate dehydrogenase [ubiquinone] iron-sulfur subunit. mitochondrial	no	no	no	no	no
go_Sbre_v1_36607_1_1		yes	no	no	no	no
go_Sbre_v1_36615_1_1	rRNA-processing protein FCF1 homolog	yes	yes	no	no	no
go_Sbre_v1_36628_1_1	putative oxidoreductase GLYR1 homolog	no	no	no	no	no
go_Sbre_v1_36641_1_1		yes	no	no	no	no
go_Sbre_v1_36648_1_1		yes	no	no	no	no
go_Sbre_v1_36658_1_1	tryptophan 2.3-dioxygenase-like	no	no	no	no	no
go_Sbre_v1_36669_1_1		yes	no	no	no	no
go_Sbre_v1_36672_1_2	Serine/arginine-rich splicing factor 11	yes	no	no	no	no
go_Sbre_v1_36725_1_1	AAEL004434-PA	yes	no	no	no	no
go_Sbre_v1_36739_1_1	PIN2/TERF1-interacting telomerase inhibitor 1	yes	no	no	no	no
go_Sbre_v1_36753_1_1	armadillo repeat-containing protein 1-like	yes	no	no	no	no
go_Sbre_v1_36915_2_2	protein 4.1	no	no	no	no	no
go_Sbre_v1_37013_1_1	DnaJ heat shock protein family (Hsp40) member C8	no	no	no	yes	no
go_Sbre_v1_37014_1_1	TWiK family of potassium channels protein 18-like	yes	no	no	no	no
go_Sbre_v1_37044_1_1	Arginine/serine-rich coiled-coil protein 2	no	no	no	no	no
go_Sbre_v1_37061_1_1	tRNA pseudouridine synthase A. mitochondrial-like	yes	no	no	no	no
go_Sbre_v1_37072_1_1	chorion-specific transcription factor GCMb-like	yes	no	no	yes	no
go_Sbre_v1_37163_1_2		no	no	no	no	no
go_Sbre_v1_37186_1_3	transcription factor Sox-2-like	no	no	no	no	no
go_Sbre_v1_37188_2_1	CG6550 gene product from transcript CG6550-RA	yes	no	no	yes	no
go_Sbre_v1_37208_1_1	mediator of RNA polymerase II transcription subunit 6	yes	no	no	no	no
go_Sbre_v1_37217_1_1	guanine nucleotide-binding protein G(s) subunit alpha-like	yes	no	no	no	no
go_Sbre_v1_37234_1_2		yes	no	no	no	no
go_Sbre_v1_37365_1_2	40S ribosomal protein S11-like	no	yes	no	no	no
go_Sbre_v1_37400_1_1		yes	no	no	no	no
go_Sbre_v1_37451_1_1	putative ammonium transporter 1	no	no	no	no	no
go_Sbre_v1_37476_1_1	splicing factor 3a. subunit 3	no	yes	yes	no	no
go_Sbre_v1_37508_1_1	galectin-9C-like	no	no	no	no	no
go_Sbre_v1_37509_1_2	ribulose-phosphate 3-epimerase	yes	no	no	no	no
go_Sbre_v1_37558_1_1	THO complex 3	yes	no	no	no	no
go_Sbre_v1_37560_1_1		no	no	no	no	no
go_Sbre_v1_37562_1_1	DNA replication complex GINS protein PSF2-like	no	yes	no	no	no
go_Sbre_v1_37599_1_1	exportin 1	yes	no	no	yes	no
go_Sbre_v1_37658_1_1	ras-related protein Rab-7a	no	no	no	no	no
go_Sbre_v1_37699_1_1		yes	no	no	no	no
go_Sbre_v1_37713_1_1	methyltransferase-like protein 17. mitochondrial	yes	no	no	no	no
go_Sbre_v1_3772_1_1	ATP synthase. H+ transporting. mitochondrial Fo complex. subunit C2 (subunit 9)	yes	no	no	no	no
go_Sbre_v1_37745_1_2		no	no	no	no	no
go_Sbre_v1_37792_1_1	nuclear fragile X mental retardation-interacting protein 1-like	no	no	no	no	no
go_Sbre_v1_37816_1_1	cat eye syndrome critical region protein 5-like	no	no	no	no	no
go_Sbre_v1_37841_1_1		no	no	no	no	no
go_Sbre_v1_37842_2_1	eukaryotic translation initiation factor 2 subunit gamma	yes	no	no	no	no
go_Sbre_v1_37858_1_1	methylthioribose-1-phosphate isomerase	no	no	no	no	no
go_Sbre_v1_37913_1_1		yes	no	no	no	no
go_Sbre_v1_38106_1_1	39S ribosomal protein L42. mitochondrial-like	no	no	no	no	no
go_Sbre_v1_38121_1_1		yes	no	no	no	no
go_Sbre_v1_38123_1_1	WW domain-binding protein 11-like	no	no	no	no	no
go_Sbre_v1_38141_3_1	cytochrome c oxidase subunit I	no	no	no	no	no
go_Sbre_v1_38143_2_1	NADH dehydrogenase subunit 1	no	no	no	no	no
go_Sbre_v1_38159_1_1	5-methylcytosine rRNA methyltransferase NSUN4	no	no	no	no	no
go_Sbre_v1_38168_1_1		no	no	no	no	no
go_Sbre_v1_38175_1_2		no	no	no	no	no
go_Sbre_v1_38210_1_1	histone acetyltransferase KAT2B-like	yes	no	no	no	no
go_Sbre_v1_38236_1_1		yes	no	no	yes	no
go_Sbre_v1_38282_1_1		yes	no	no	no	no
go_Sbre_v1_38295_1_1	ran-binding protein 3-like	yes	no	no	no	no
go_Sbre_v1_38338_1_2		no	no	no	no	no
go_Sbre_v1_38347_1_1	Putative pyridoxal kinase	no	no	no	no	no
go_Sbre_v1_38503_1_1	protein arginine N-methyltransferase 3	yes	no	no	no	no
go_Sbre_v1_38540_1_1	WD repeat domain 3	yes	no	no	yes	no
go_Sbre_v1_38586_1_1		yes	no	no	no	no
go_Sbre_v1_38588_1_1	AGAP011284-PA	yes	yes	no	no	no
go_Sbre_v1_38607_1_1		no	no	no	no	no
go_Sbre_v1_38647_1_2	protein RRP5 homolog	yes	no	no	no	no
go_Sbre_v1_38654_1_1	transcription factor Dp-1	yes	no	no	no	no
go_Sbre_v1_38726_1_1	nucleobindin-2-like	no	no	no	yes	no
go_Sbre_v1_38745_1_1	dienelactone hydrolase family protein	no	no	no	no	no
go_Sbre_v1_38766_1_1	dihydrolipoamide S-succinyltransferase (E2 component of 2-oxo-glutarate complex)	yes	no	no	no	no
go_Sbre_v1_38767_1_1	high mobility group protein B1-like	yes	no	no	no	no
go_Sbre_v1_38780_1_1	fructose-bisphosphate aldolase-like	no	no	no	no	no
go_Sbre_v1_38782_1_1	sodium-dependent neutral amino acid transporter B(0)AT3-like	yes	no	no	no	no
go_Sbre_v1_3879_1_1	LSM2 homolog. U6 small nuclear RNA and mRNA degradation associated	no	yes	no	no	no
go_Sbre_v1_38798_1_2	actin-related protein 6-like	yes	no	no	yes	no
go_Sbre_v1_38814_1_1	solute carrier family 13 member 5-like	yes	no	no	no	no
go_Sbre_v1_38848_1_1		no	no	no	no	no
go_Sbre_v1_38895_1_1		no	no	no	no	no
go_Sbre_v1_38948_1_1	DNA-directed RNA polymerase III subunit RPC8	yes	no	no	no	no
go_Sbre_v1_38967_1_1	trans-1.2-dihydrobenzene-1.2-diol dehydrogenase-like	no	no	no	no	no
go_Sbre_v1_38972_1_1	CG2091 gene product from transcript CG2091-RA	yes	no	no	no	no
go_Sbre_v1_38981_1_1	zinc finger protein ubi-d4 B-like	no	no	no	no	no
go_Sbre_v1_39003_1_1		yes	no	no	no	no
go_Sbre_v1_39053_1_1	ubiquitin carboxyl-terminal hydrolase 10-like	yes	no	no	no	no
go_Sbre_v1_39068_1_1		yes	no	no	no	no
go_Sbre_v1_39084_1_1	AAEL009862-PA	no	no	no	no	no
go_Sbre_v1_39112_1_1	serine/threonine-protein kinase RIO2	yes	no	no	yes	no
go_Sbre_v1_39113_1_1	GF16175 gene product from transcript GF16175-RA	no	no	no	no	no
go_Sbre_v1_39116_1_1	annexin A6-like	yes	no	no	no	no
go_Sbre_v1_39133_1_1	F-box-like/WD repeat-containing protein ebi	no	no	no	no	no
go_Sbre_v1_39159_1_3	lemming A	yes	no	no	no	no
go_Sbre_v1_39188_1_1	arylacetamide deacetylase-like	no	no	no	no	no
go_Sbre_v1_39194_2_1		no	no	no	no	no
go_Sbre_v1_39197_1_1		yes	no	no	no	no
go_Sbre_v1_39206_1_1	programmed cell death 2-like	yes	no	no	yes	no
go_Sbre_v1_39233_1_5	glutamine synthetase-like	no	no	no	no	no
go_Sbre_v1_39243_1_1		no	no	no	yes	no
go_Sbre_v1_39244_2_1		yes	no	no	yes	no
go_Sbre_v1_39250_1_2	centrosomal protein of 290 kDa-like	yes	no	no	no	no
go_Sbre_v1_39255_1_1	glyceraldehyde-3-phosphate dehydrogenase	yes	no	no	yes	no
go_Sbre_v1_39263_1_1	caspase-7-like	yes	no	no	no	no
go_Sbre_v1_39265_1_1	cyclin A	yes	no	no	no	no
go_Sbre_v1_39290_1_1		no	no	no	no	no
go_Sbre_v1_39291_1_1	C-terminal-binding protein-like	yes	yes	no	no	no
go_Sbre_v1_39292_1_3	chromosome unknown open reading frame. human C12orf10	yes	yes	no	no	no
go_Sbre_v1_39311_1_1	solute carrier family 20 (phosphate transporter). member 1	yes	no	no	no	no
go_Sbre_v1_39325_1_1	TIMELESS-interacting protein-like	no	no	no	yes	no
go_Sbre_v1_39335_2_1	cytosolic thiouridylase subunit 2 homolog (S. pombe)	no	no	no	no	no
go_Sbre_v1_39344_1_1	retinol dehydrogenase 14 (all-trans/9-cis/11-cis)	yes	no	no	no	no
go_Sbre_v1_39368_1_1		yes	no	no	no	no
go_Sbre_v1_3938_1_1	casein kinase I isoform gamma-3-like	yes	no	no	yes	no
go_Sbre_v1_39393_1_1	NEDD8-activating enzyme E1 regulatory subunit-like	yes	no	no	no	no
go_Sbre_v1_394_1_1	SNW domain-containing protein 1-like	yes	no	no	no	no
go_Sbre_v1_3940_1_1	glutaredoxin 3	no	no	no	no	no
go_Sbre_v1_39400_1_2		yes	no	no	no	no
go_Sbre_v1_39401_1_1	MYC associated factor X	no	no	no	no	no
go_Sbre_v1_39429_1_1	MICOS complex subunit MIC27	no	no	no	no	no
go_Sbre_v1_39444_1_1	superkiller viralicidic activity 2-like 2	yes	no	no	no	no
go_Sbre_v1_39469_1_1	ribosome biogenesis protein BMS1 homolog	yes	no	no	yes	no
go_Sbre_v1_39474_1_1	cyclin-dependent kinase regulatory subunit CKS1	yes	no	no	no	no
go_Sbre_v1_39486_1_1	fatty-acyl elongase. putative	yes	no	no	no	no
go_Sbre_v1_39516_1_1	TWiK family of potassium channels protein 18	no	no	no	no	no
go_Sbre_v1_39536_1_1	CG7843 gene product from transcript CG7843-RE	yes	no	no	yes	no
go_Sbre_v1_39565_1_1	ubiquinone biosynthesis protein COQ9-B. mitochondrial-like	yes	no	no	no	no
go_Sbre_v1_39588_1_1	hemolymph lipopolysaccharide-binding protein-like	no	no	no	no	no
go_Sbre_v1_39590_1_1	CG2118 gene product from transcript CG2118-RC	yes	no	no	no	no
go_Sbre_v1_39596_1_1		yes	no	no	no	no
go_Sbre_v1_39603_1_3		yes	no	no	no	no
go_Sbre_v1_39653_1_1	block of proliferation 1	yes	no	no	yes	no
go_Sbre_v1_39657_1_1	probable ATP-dependent RNA helicase DDX10	no	no	no	no	no
go_Sbre_v1_39662_1_1	39S ribosomal protein L22. mitochondrial-like	yes	no	no	no	no
go_Sbre_v1_39674_1_2	mitotic spindle assembly checkpoint protein MAD2A-like	no	no	no	no	no
go_Sbre_v1_39688_1_1	TNF receptor-associated protein 1	yes	no	no	no	no
go_Sbre_v1_39697_1_1		no	no	no	no	no
go_Sbre_v1_39715_1_1	probable leucine--tRNA ligase. mitochondrial	yes	no	no	no	no
go_Sbre_v1_39737_1_2		no	no	no	no	no
go_Sbre_v1_39784_1_2		no	no	no	no	no
go_Sbre_v1_39794_1_2	protein kinase C-binding protein 1-like	yes	no	no	no	no
go_Sbre_v1_39812_1_1		no	no	no	no	no
go_Sbre_v1_39820_1_1	pitchoune	yes	yes	no	no	no
go_Sbre_v1_39829_1_1	clustered mitochondria protein homolog	yes	no	no	yes	no
go_Sbre_v1_39844_1_1	sodium- and chloride-dependent glycine transporter 2-like	yes	no	no	no	no
go_Sbre_v1_39849_1_1	hairy and enhancer of split 1	yes	no	no	no	no
go_Sbre_v1_39860_1_1	eukaryotic initiation factor 4A-like	yes	no	no	no	no
go_Sbre_v1_39868_1_2		yes	no	no	no	no
go_Sbre_v1_39880_1_1	abnormal spindle-like microcephaly-associated protein homolog	yes	no	no	no	no
go_Sbre_v1_39942_1_1	origin recognition complex. subunit 4	no	no	no	yes	no
go_Sbre_v1_39977_1_1	smu-1 suppressor of mec-8 and unc-52 homolog (C. elegans)	yes	no	no	yes	no
go_Sbre_v1_39982_1_1	piggyBac transposable element-derived protein 4-like	no	no	no	no	no
go_Sbre_v1_39999_1_2	phosphomevalonate kinase-like	no	no	no	no	no
go_Sbre_v1_40034_1_1		no	no	no	no	no
go_Sbre_v1_40044_1_1	family with sequence similarity 46. member A	no	no	no	no	no
go_Sbre_v1_40050_1_1	trichoplein keratin filament-binding protein-like	yes	no	no	no	no
go_Sbre_v1_40055_1_1	pantothenate kinase 3-like	yes	no	no	no	no
go_Sbre_v1_40061_1_1		yes	no	no	no	no
go_Sbre_v1_40082_1_1	tyrosyl-DNA phosphodiesterase 2-like	yes	yes	yes	no	no
go_Sbre_v1_40085_1_1	NOP58 ribonucleoprotein	yes	no	no	yes	no
go_Sbre_v1_40122_1_1	pre-B-cell leukemia transcription factor 3-like	no	no	no	no	no
go_Sbre_v1_4013_2_1	NADH dehydrogenase [ubiquinone] iron-sulfur protein 3. mitochondrial-like	no	no	no	no	no
go_Sbre_v1_40135_1_1	WD repeat-containing protein 18	yes	no	no	no	no
go_Sbre_v1_40146_1_1	zinc finger C2HC domain-containing protein 1A-like	no	no	no	no	no
go_Sbre_v1_40147_1_1		no	no	no	no	no
go_Sbre_v1_40177_1_1	nicalin	yes	no	no	yes	no
go_Sbre_v1_40199_1_1	thioredoxin-related transmembrane protein 2 homolog	yes	no	no	no	no
go_Sbre_v1_40203_1_1	dolichyl-diphosphooligosaccharide--protein glycosyltransferase subunit DAD1-like	yes	no	no	no	no
go_Sbre_v1_40212_1_3	sulfate transporter-like	yes	no	no	no	no
go_Sbre_v1_40251_1_1	ubiquitin-conjugating enzyme E2-17 kDa	no	no	no	no	no
go_Sbre_v1_40264_1_1		yes	no	no	no	no
go_Sbre_v1_40278_1_1	UV-stimulated scaffold protein A	no	no	no	no	no
go_Sbre_v1_40281_1_2	putative adenosylhomocysteinase 2	no	no	no	no	no
go_Sbre_v1_40296_2_1	S-adenosyl-L-methionine-dependent methyltransferase	no	no	no	no	no
go_Sbre_v1_40307_1_1	malate dehydrogenase. cytoplasmic-like	no	no	no	yes	no
go_Sbre_v1_40311_2_1	histone H3.3	no	yes	yes	no	no
go_Sbre_v1_40314_1_1	pentatricopeptide repeat-containing protein 2. mitochondrial-like	yes	no	no	no	no
go_Sbre_v1_40318_1_1		no	no	no	no	no
go_Sbre_v1_40356_1_1	probable ATP-dependent RNA helicase DDX49	yes	no	no	yes	no
go_Sbre_v1_40375_1_1	cation-dependent mannose-6-phosphate receptor-like	no	no	no	no	no
go_Sbre_v1_40391_1_1	TSR2. 20S rRNA accumulation. homolog (S. cerevisiae)	no	no	no	no	no
go_Sbre_v1_40393_1_1		no	no	no	no	no
go_Sbre_v1_40395_1_1	eukaryotic translation initiation factor 4 gamma 1-like	yes	no	no	no	no
go_Sbre_v1_40415_1_2		yes	no	no	no	no
go_Sbre_v1_40425_1_2	membrane-bound transcription factor site-2 protease-like	yes	no	no	no	no
go_Sbre_v1_40429_1_1	queuine tRNA-ribosyltransferase subunit qtrtd1-like	no	no	no	yes	no
go_Sbre_v1_40519_1_1	polyadenylate-binding protein 4-like	yes	no	no	yes	no
go_Sbre_v1_40533_1_1	round spermatid basic protein 1	no	no	no	no	no
go_Sbre_v1_40574_1_1	probable asparagine--tRNA ligase. mitochondrial	yes	no	no	no	no
go_Sbre_v1_40595_1_1	G-protein signaling modulator 1	yes	no	no	no	no
go_Sbre_v1_40604_1_1	nucleolar protein with MIF4G domain 1	yes	no	no	no	no
go_Sbre_v1_40612_1_1	pantothenate kinase 4-like	no	no	no	no	no
go_Sbre_v1_40647_1_1	ATP synthase subunit s-like protein	no	no	no	no	no
go_Sbre_v1_40651_1_1	thymidine phosphorylase	no	no	no	no	no
go_Sbre_v1_40659_1_3	germinal-center associated nuclear protein	yes	no	no	no	no
go_Sbre_v1_40669_1_2		yes	no	no	no	no
go_Sbre_v1_40698_1_1	Gamma-aminobutyric acid receptor subunit gamma-2	no	no	no	no	no
go_Sbre_v1_40805_1_1	dihydrolipoamide dehydrogenase	yes	no	no	no	no
go_Sbre_v1_40807_1_1	FUMarase	yes	no	no	no	no
go_Sbre_v1_40861_1_1	protein phosphatase 2. regulatory subunit B. alpha	yes	no	no	no	no
go_Sbre_v1_40904_1_1		yes	no	no	no	no
go_Sbre_v1_40921_1_1	AAEL008608-PA	no	no	no	no	no
go_Sbre_v1_40944_1_1		no	no	no	no	no
go_Sbre_v1_40951_1_1		yes	yes	no	no	no
go_Sbre_v1_40994_1_1		yes	no	no	no	no
go_Sbre_v1_41049_1_1		yes	no	no	no	no
go_Sbre_v1_41091_1_1	signal transducer and activator of transcription 5A-like	yes	no	no	no	no
go_Sbre_v1_41174_1_1	zinc finger protein Gfi-1b-like	yes	no	no	no	no
go_Sbre_v1_41179_2_1	uncharacterized LOC101235307	no	no	no	no	no
go_Sbre_v1_41181_1_1	hexokinase-2-like	no	no	no	no	no
go_Sbre_v1_41201_1_1	KRI1 homolog	yes	no	no	yes	no
go_Sbre_v1_41218_1_1	probable imidazolonepropionase	no	no	no	no	no
go_Sbre_v1_41238_1_1	eukaryotic translation initiation factor 3 subunit A-like	yes	no	no	no	no
go_Sbre_v1_41243_1_1	acyl-CoA synthetase family member 2. mitochondrial-like	no	no	no	no	no
go_Sbre_v1_41256_1_1	pre-mRNA-splicing factor ISY1 homolog	yes	no	no	yes	no
go_Sbre_v1_41259_1_1	STT3A. catalytic subunit of the oligosaccharyltransferase complex	no	no	no	no	no
go_Sbre_v1_4130_1_1	IMP3. U3 small nucleolar ribonucleoprotein	no	yes	no	no	no
go_Sbre_v1_4138_1_1	protein NPC2 homolog	no	no	no	no	no
go_Sbre_v1_41383_1_1		no	no	no	no	no
go_Sbre_v1_41403_1_1	prolyl-tRNA synthetase 2. mitochondrial (putative)	no	yes	no	no	no
go_Sbre_v1_41405_1_1	nucleolar complex protein 2 homolog	yes	no	no	yes	no
go_Sbre_v1_41421_1_1	adenosine kinase-like	yes	no	no	no	no
go_Sbre_v1_41445_2_2	general transcriptional corepressor tupA-like	yes	no	no	no	no
go_Sbre_v1_41458_1_1	DNA-directed RNA polymerase II subunit RPB7	no	no	no	yes	no
go_Sbre_v1_41464_1_1	pancreas transcription factor 1 subunit alpha-like	no	no	no	no	no
go_Sbre_v1_41474_1_1	DNA repair protein complementing XP-G cells homolog	no	no	no	no	no
go_Sbre_v1_41500_1_1		yes	no	no	no	no
go_Sbre_v1_41518_1_1	NADH dehydrogenase [ubiquinone] 1 alpha subcomplex subunit 10. mitochondrial-like	yes	no	no	no	no
go_Sbre_v1_41535_1_1	iconoclast	no	no	no	no	no
go_Sbre_v1_41543_1_1	excitatory amino acid transporter-like	no	no	no	no	no
go_Sbre_v1_41544_1_1	leucine rich repeat protein 1	no	no	no	no	no
go_Sbre_v1_41556_1_1	stAR-related lipid transfer protein 7. mitochondrial-like	yes	no	no	no	no
go_Sbre_v1_41563_1_1	sorting and assembly machinery component 50 homolog	yes	no	no	no	no
go_Sbre_v1_41573_1_1	major facilitator superfamily domain-containing protein 6-like	yes	no	no	no	no
go_Sbre_v1_41576_1_1	coiled-coil domain-containing protein 47-like	yes	no	no	no	no
go_Sbre_v1_41583_1_1	dihydrolipoamide branched chain transacylase E2	yes	no	no	no	no
go_Sbre_v1_41597_1_1	condensin complex subunit 2-like	yes	no	no	no	no
go_Sbre_v1_41605_1_1		yes	no	no	no	no
go_Sbre_v1_41630_1_1	malate dehydrogenase. putative	no	no	no	no	no
go_Sbre_v1_41653_1_1	kidney mitochondrial carrier protein 1-like	yes	no	no	no	no
go_Sbre_v1_41654_1_1	major facilitator superfamily domain-containing protein 6-like	no	no	no	no	no
go_Sbre_v1_41724_1_1	cytidine aminohydrolase. putative	no	no	no	no	no
go_Sbre_v1_41726_1_2		yes	no	no	no	no
go_Sbre_v1_41739_1_1	HBS1 like translational GTPase	yes	no	no	no	no
go_Sbre_v1_41762_1_2	39S ribosomal protein L52. mitochondrial	yes	no	no	no	no
go_Sbre_v1_41776_1_1	GA13135 gene product from transcript GA13135-RA	no	no	no	yes	no
go_Sbre_v1_41779_1_1	M-phase phosphoprotein 10 (U3 small nucleolar ribonucleoprotein)	yes	no	no	no	no
go_Sbre_v1_41860_1_1	importin-7-like	yes	no	no	no	no
go_Sbre_v1_41895_1_1	afadin- and alpha-actinin-binding protein B-like	yes	no	no	no	no
go_Sbre_v1_41896_1_1		yes	no	no	no	no
go_Sbre_v1_41903_1_1	E3 ubiquitin-protein ligase Bre1-like	yes	no	no	yes	no
go_Sbre_v1_41913_1_2		yes	no	no	no	no
go_Sbre_v1_41916_1_4	nephrocystin-1-like	no	no	no	no	no
go_Sbre_v1_41938_1_2	crystallin zeta	no	no	no	no	no
go_Sbre_v1_41967_1_1	DEAH (Asp-Glu-Ala-His) box polypeptide 8	no	no	no	no	no
go_Sbre_v1_41990_1_1	LAS1-like (S. cerevisiae)	yes	no	no	no	no
go_Sbre_v1_42015_1_1	cell division control protein 45 homolog	no	no	no	yes	no
go_Sbre_v1_42019_1_1	D-tyrosyl-tRNA deacylase 2 (putative)	no	no	no	no	no
go_Sbre_v1_42025_1_1	oocyte zinc finger protein XlCOF8.4-like	no	no	no	no	no
go_Sbre_v1_42048_1_1	mitochondrial import inner membrane translocase subunit TIM44-like	no	no	no	no	no
go_Sbre_v1_42057_1_1	HAUS augmin-like complex subunit 1-like	yes	no	no	no	no
go_Sbre_v1_42061_1_1	small nuclear ribonucleoprotein Sm D2	no	no	no	no	no
go_Sbre_v1_42062_1_1	calcyclin-binding protein-like	yes	yes	no	no	no
go_Sbre_v1_42101_1_1	intermediate filament protein ifa-1	yes	no	no	no	no
go_Sbre_v1_42115_1_1	pseudouridylate synthase 10	yes	no	no	no	no
go_Sbre_v1_42123_1_1		no	no	no	no	no
go_Sbre_v1_42124_1_1	retinoblastoma-binding protein 5 homolog	yes	no	no	yes	no
go_Sbre_v1_4215_1_1	malate dehydrogenase. mitochondrial-like	no	no	no	yes	no
go_Sbre_v1_42156_1_1	ATP synthase mitochondrial F1 complex assembly factor 2-like	yes	no	no	yes	no
go_Sbre_v1_42184_1_1	eukaryotic translation initiation factor 2B subunit delta	yes	no	no	no	no
go_Sbre_v1_42205_1_2	39S ribosomal protein L48. mitochondrial-like	yes	no	no	no	no
go_Sbre_v1_42224_1_1		yes	no	no	no	no
go_Sbre_v1_42260_1_1	aspartyl aminopeptidase	no	no	no	no	no
go_Sbre_v1_42270_1_1	isovaleryl-CoA dehydrogenase. mitochondrial-like	no	no	no	no	no
go_Sbre_v1_42284_1_1	uridine-cytidine kinase-like 1	yes	no	no	no	no
go_Sbre_v1_42299_1_1	glycerol-3-phosphate dehydrogenase 1 (soluble)	no	no	no	no	no
go_Sbre_v1_42315_1_1	TBC1 domain family member 31-like	yes	no	no	no	no
go_Sbre_v1_42343_1_1	DNA primase small subunit-like	yes	no	no	yes	no
go_Sbre_v1_42384_1_1	3-oxoacyl-[acyl-carrier-protein] reductase FabG-like	no	no	no	no	no
go_Sbre_v1_42386_1_1	elongation factor Tu. mitochondrial-like	yes	no	no	yes	no
go_Sbre_v1_42390_1_1	zinc finger protein castor homolog 1-like	yes	no	no	no	no
go_Sbre_v1_42396_1_1		yes	no	no	no	no
go_Sbre_v1_42427_5_1	bestrophin-2	yes	no	no	no	no
go_Sbre_v1_42429_1_1	translation initiation factor IF-2. mitochondrial-like	no	no	no	no	no
go_Sbre_v1_42439_1_1	Mef2c protein	no	no	no	no	no
go_Sbre_v1_42442_1_1	u3 small nucleolar RNA-associated protein 14 homolog A-like	yes	no	no	no	no
go_Sbre_v1_42443_1_1	polycomb protein suz12-B	yes	no	no	no	no
go_Sbre_v1_42453_1_2	acetyl-CoA acetyltransferase 1	no	no	no	no	no
go_Sbre_v1_42465_1_5	neuronal acetylcholine receptor subunit alpha-10-like	yes	no	no	no	no
go_Sbre_v1_42478_1_1	protein PRY2-like	no	no	no	no	no
go_Sbre_v1_42491_1_1	purine nucleoside phosphorylase-like	yes	no	no	no	no
go_Sbre_v1_42492_1_1	probable endonuclease 4	yes	yes	yes	no	no
go_Sbre_v1_42532_1_1	chromodomain-helicase-DNA-binding protein Mi-2 homolog	yes	no	no	no	no
go_Sbre_v1_42533_1_1	DNA/RNA-binding protein KIN17-like	no	no	no	no	no
go_Sbre_v1_42541_1_1	mitochondrial assembly of ribosomal large subunit protein 1	no	no	no	yes	no
go_Sbre_v1_42559_1_1	UFM1-specific ligase 1	no	no	no	no	no
go_Sbre_v1_42607_1_1	peptidyl-prolyl cis-trans isomerase FKBP4-like	no	no	no	no	no
go_Sbre_v1_42611_1_1	SKI family transcriptional corepressor 1 homolog-B-like	no	no	no	no	no
go_Sbre_v1_42613_1_1	tRNA (guanine(10)-N2)-methyltransferase homolog	no	no	no	no	no
go_Sbre_v1_42622_1_1	putative GTP-binding protein 6	yes	no	no	no	no
go_Sbre_v1_42630_1_1	solute carrier family 25 member 46-like	no	no	no	no	no
go_Sbre_v1_42673_1_2		no	no	no	no	no
go_Sbre_v1_42689_1_1	ATPase family AAA domain-containing protein 3	yes	no	no	yes	no
go_Sbre_v1_42712_1_1	ER membrane protein complex subunit 2	yes	no	no	no	no
go_Sbre_v1_42737_1_1		no	no	no	no	no
go_Sbre_v1_4276_1_1	39S ribosomal protein L41. mitochondrial	yes	no	no	no	no
go_Sbre_v1_42761_1_1	ribosome production factor 2 homolog	yes	no	no	no	no
go_Sbre_v1_42764_1_1	ribosome biogenesis protein WDR12-like	yes	no	no	yes	no
go_Sbre_v1_42778_1_1	retinoic acid receptor RXR	no	no	no	no	no
go_Sbre_v1_42792_1_1		yes	no	no	no	no
go_Sbre_v1_42831_1_1	electron transferring flavoprotein. dehydrogenase	no	no	no	no	no
go_Sbre_v1_42836_1_1	metastasis suppressor protein 1-like	yes	no	no	no	no
go_Sbre_v1_42848_1_1	PHD finger protein 12-like	yes	no	no	no	no
go_Sbre_v1_42900_1_1	phosphatidylinositol glycan anchor biosynthesis. class F	yes	no	no	no	no
go_Sbre_v1_42921_1_1	mitochondrial D-lactate dehydrogenase	no	no	no	no	no
go_Sbre_v1_42927_1_1	pyruvate kinase. muscle. a	no	no	no	no	no
go_Sbre_v1_42941_1_1	armadillo repeat containing 8	yes	no	no	no	no
go_Sbre_v1_42956_1_1	AMP-activated protein kinase alpha subunit	yes	no	no	no	no
go_Sbre_v1_42969_1_1	protein disulfide-isomerase 2-like	no	no	no	no	no
go_Sbre_v1_42970_1_1	COP9 signalosome complex subunit 7b-like	no	no	no	no	no
go_Sbre_v1_42987_1_1		no	no	no	no	no
go_Sbre_v1_42998_1_1	cysteine and glycine-rich protein 1	no	no	no	no	no
go_Sbre_v1_43016_1_1	probable uridine-cytidine kinase	yes	no	no	no	no
go_Sbre_v1_43054_1_1	heat shock protein 70 B2-like	no	no	no	no	no
go_Sbre_v1_43069_1_1		no	no	no	no	no
go_Sbre_v1_43074_1_3	intermediate filament protein ifa-1	no	no	no	no	no
go_Sbre_v1_43106_1_1		yes	no	no	no	no
go_Sbre_v1_43115_1_3	AAEL006895-PA	yes	no	no	no	no
go_Sbre_v1_43123_1_1	mitochondrial import receptor subunit TOM70	no	no	no	no	no
go_Sbre_v1_43187_1_1	casein kinase 2. beta polypeptide	no	no	no	yes	no
go_Sbre_v1_43189_1_1		no	no	no	no	no
go_Sbre_v1_43193_1_2	alanine aminotransferase 2	yes	no	no	no	no
go_Sbre_v1_43197_1_1	chromosome-associated kinesin KIF4A-like	yes	no	no	no	no
go_Sbre_v1_43199_1_1	putative ferric-chelate reductase 1	no	no	no	no	no
go_Sbre_v1_43214_1_1		yes	no	no	no	no
go_Sbre_v1_43275_1_1	calcyphosphine 2	no	no	no	no	no
go_Sbre_v1_43305_1_1	PAX-interacting protein 1	yes	no	no	no	no
go_Sbre_v1_43307_3_2	PAX-interacting protein 1-like	yes	no	no	no	no
go_Sbre_v1_43309_1_1	transmembrane emp24 domain-containing protein 1-like	no	no	no	no	no
go_Sbre_v1_43312_1_1		yes	no	no	yes	no
go_Sbre_v1_4334_1_1	exosome complex component RRP41-like	no	no	no	yes	no
go_Sbre_v1_43343_1_7	zinc finger protein basonuclin-2-like	no	no	no	no	no
go_Sbre_v1_43354_1_1	ELAV-like protein 2	yes	no	no	no	no
go_Sbre_v1_43359_1_1	Plasma membrane zinc ion transporter. putative	yes	no	no	no	no
go_Sbre_v1_43360_1_1	methionyl aminopeptidase 2	no	yes	no	no	no
go_Sbre_v1_43406_1_1		yes	no	no	no	no
go_Sbre_v1_43407_1_1	39S ribosomal protein L47. mitochondrial-like	no	no	no	no	no
go_Sbre_v1_43418_1_1	chloride intracellular channel protein 4-like	yes	no	no	no	no
go_Sbre_v1_43430_1_1	U3 small nucleolar RNA-associated protein 6 homolog	yes	yes	yes	no	no
go_Sbre_v1_43444_1_1	NSE4 homolog A. SMC5-SMC6 complex component	yes	no	no	no	no
go_Sbre_v1_43460_1_1	apoptosis-inducing factor. mitochondrion-associated. 1	yes	no	no	no	no
go_Sbre_v1_43464_1_1	serine/threonine-protein kinase Chk2-like	yes	no	no	yes	no
go_Sbre_v1_43469_1_1	ribonuclease H2. subunit A	no	no	no	yes	no
go_Sbre_v1_43488_1_1	uncharacterized LOC106087973	no	no	no	no	no
go_Sbre_v1_43531_1_1	lysyl-tRNA synthetase	yes	no	no	no	no
go_Sbre_v1_43549_1_1		no	no	no	no	no
go_Sbre_v1_43597_1_1	serine/threonine-protein kinase tousled-like 2	yes	no	no	no	no
go_Sbre_v1_436_1_1		yes	no	no	no	no
go_Sbre_v1_43621_1_1	serine/threonine-protein kinase greatwall	yes	no	no	no	no
go_Sbre_v1_43622_2_1	protein kinase. putative	yes	no	no	no	no
go_Sbre_v1_43627_1_1		yes	no	no	no	no
go_Sbre_v1_4363_2_1		no	no	no	no	no
go_Sbre_v1_43635_1_1		yes	no	no	no	no
go_Sbre_v1_43636_1_1	UPF1. RNA helicase and ATPase	yes	no	no	no	no
go_Sbre_v1_43643_1_2	recombining binding protein suppressor of hairless-like	no	no	no	no	no
go_Sbre_v1_43664_1_1	putative IQ motif and ankyrin repeat domain-containing protein	no	no	no	no	no
go_Sbre_v1_43669_1_2	deoxyhypusine synthase-like	no	no	no	no	no
go_Sbre_v1_43670_1_1	minichromosome maintenance complex component 6	yes	no	no	yes	no
go_Sbre_v1_43674_1_1	CD151 antigen-like	no	no	no	no	no
go_Sbre_v1_43729_1_1		yes	no	no	no	no
go_Sbre_v1_43738_1_1		yes	no	no	no	no
go_Sbre_v1_43753_1_1	GA10939 gene product from transcript GA10939-RA	yes	no	no	no	no
go_Sbre_v1_43757_1_1		yes	no	no	no	no
go_Sbre_v1_43759_1_1	interferon-inducible GTPase 1-like	no	no	no	no	no
go_Sbre_v1_43766_1_1	glutamate--cysteine ligase catalytic subunit	yes	no	no	no	no
go_Sbre_v1_43790_1_1		yes	no	no	no	no
go_Sbre_v1_43810_1_1	probable arginine--tRNA ligase. mitochondrial	yes	no	no	no	no
go_Sbre_v1_43825_1_1	procollagen galactosyltransferase 1	no	no	no	no	no
go_Sbre_v1_43826_1_3	guanine nucleotide exchange factor VAV3-like	yes	no	no	no	no
go_Sbre_v1_43846_1_1		no	no	no	no	no
go_Sbre_v1_43863_1_1	placenta-specific gene 8 protein-like	no	no	no	no	no
go_Sbre_v1_43868_1_1		yes	no	no	no	no
go_Sbre_v1_43880_1_1		yes	no	no	no	no
go_Sbre_v1_43886_1_1	upstream activation factor subunit spp27-like	yes	no	no	yes	no
go_Sbre_v1_43887_1_2	pre-mRNA-processing factor 19-like	yes	no	no	yes	no
go_Sbre_v1_43889_1_1	25S rRNA (cytosine-C(5))-methyltransferase nop2-like	yes	no	no	yes	no
go_Sbre_v1_43900_2_3		yes	no	no	no	no
go_Sbre_v1_43916_1_1	chromatin accessibility complex protein 1	yes	no	no	no	no
go_Sbre_v1_43921_1_2	CUGBP Elav-like family member 3-B	yes	no	no	no	no
go_Sbre_v1_43923_1_1	guanine nucleotide-binding protein-like 3 homolog	no	no	no	yes	no
go_Sbre_v1_43924_2_1	G protein nucleolar 3	no	no	no	no	no
go_Sbre_v1_43932_1_1	tRNA methyltransferase 10 homolog A-like	no	no	no	yes	no
go_Sbre_v1_43940_1_1	polymerase (DNA directed). alpha 2. accessory subunit	yes	no	no	no	no
go_Sbre_v1_43947_1_1		no	no	no	no	no
go_Sbre_v1_43958_1_1	C-terminal-binding protein-like	yes	no	no	no	no
go_Sbre_v1_43972_1_1	multidrug and toxin extrusion protein 1-like	no	no	no	no	no
go_Sbre_v1_43980_1_1	pyruvate kinase-like	no	no	no	no	no
go_Sbre_v1_43996_1_1	ATP synthase subunit gamma. mitochondrial-like	yes	no	no	no	no
go_Sbre_v1_44023_1_1	gephyrin-like	no	no	no	yes	no
go_Sbre_v1_44029_1_1	mediator of RNA polymerase II transcription subunit 14-like	yes	no	no	no	no
go_Sbre_v1_44034_1_1	MAGUK p55 subfamily member 6-like	yes	no	no	no	no
go_Sbre_v1_44036_1_1	mitochondrial ribosome-associated GTPase 2-like	yes	no	no	no	no
go_Sbre_v1_44045_1_1	Valyl-tRNA synthetase	no	no	no	no	no
go_Sbre_v1_44047_1_1		no	no	no	no	no
go_Sbre_v1_44054_1_1	zinc finger protein. putative	yes	no	no	no	no
go_Sbre_v1_44059_1_1	sodium- and chloride-dependent glycine transporter 1-like	no	no	no	no	no
go_Sbre_v1_44092_1_1	origin recognition complex subunit 1	yes	no	no	no	no
go_Sbre_v1_44094_1_1	FACT complex subunit SSRP1-like	yes	no	no	yes	no
go_Sbre_v1_44140_1_1		yes	no	no	no	no
go_Sbre_v1_44144_1_1	adenylyl cyclase-associated protein 2-like	no	no	no	no	no
go_Sbre_v1_44155_1_3		no	no	no	no	no
go_Sbre_v1_44183_1_1	metastasis-associated protein MTA3-like	yes	no	no	no	no
go_Sbre_v1_44190_1_1	dnaJ homolog subfamily A member 2-like	yes	no	no	no	no
go_Sbre_v1_44199_10_1	ectonucleotide pyrophosphatase/phosphodiesterase family member 5-like	no	no	no	no	no
go_Sbre_v1_44218_1_1	methylosome subunit pICln	no	no	no	yes	no
go_Sbre_v1_44232_1_1		yes	no	no	no	no
go_Sbre_v1_44247_1_1	probable assembly chaperone of rpl4	yes	no	no	no	no
go_Sbre_v1_44288_1_1		no	no	no	no	no
go_Sbre_v1_44294_1_1	mediator of RNA polymerase II transcription subunit 22	no	no	no	no	no
go_Sbre_v1_44301_1_1	phospholipase C. delta 4	yes	no	no	no	no
go_Sbre_v1_44306_1_1	uncharacterized LOC105337446	no	no	no	no	no
go_Sbre_v1_44320_1_1	RNA-binding protein 25-like	yes	no	no	no	no
go_Sbre_v1_44330_1_1	transposable element P transposase	no	no	no	no	no
go_Sbre_v1_44343_1_1	queuine tRNA-ribosyltransferase-like	no	no	no	yes	no
go_Sbre_v1_44346_1_3		no	no	no	no	no
go_Sbre_v1_44368_1_1	ubiquinol-cytochrome-c reductase complex assembly factor 1	no	no	no	no	no
go_Sbre_v1_44383_1_1	kinesin family member 11	yes	no	no	no	no
go_Sbre_v1_44391_1_1	cell division cycle protein 16 homolog	yes	no	no	yes	no
go_Sbre_v1_44398_1_1	splicing factor 3A subunit 1	yes	no	no	yes	no
go_Sbre_v1_44401_1_1	tRNA (cytosine(34)-C(5))-methyltransferase-like	yes	no	no	yes	no
go_Sbre_v1_44408_1_1	zinc transporter ZIP10-like	no	no	no	no	no
go_Sbre_v1_44421_1_1	dCMP deaminase	no	no	no	no	no
go_Sbre_v1_44463_1_1	uncharacterized protein KIAA2026-like	yes	no	no	no	no
go_Sbre_v1_44489_1_1	nuclear speckle splicing regulatory protein 1-like	no	no	no	no	no
go_Sbre_v1_44491_1_1	DNA primase large subunit-like	no	no	no	yes	no
go_Sbre_v1_44504_1_1		yes	no	no	no	no
go_Sbre_v1_4451_1_1	NADH dehydrogenase [ubiquinone] 1 alpha subcomplex subunit 9. mitochondrial-like	no	no	no	no	no
go_Sbre_v1_44511_1_1	succinate-Coenzyme A ligase. ADP-forming. beta subunit	no	no	no	no	no
go_Sbre_v1_44515_1_1		no	no	no	no	no
go_Sbre_v1_44517_1_1	bad egg	yes	no	no	no	no
go_Sbre_v1_44519_1_1	sulfite oxidase-like	no	no	no	no	no
go_Sbre_v1_44520_1_1	RNA-binding protein Musashi homolog 2	yes	no	no	no	no
go_Sbre_v1_44557_2_2	TP53-regulating kinase	yes	yes	no	no	no
go_Sbre_v1_44558_1_1	vitellogenin-1-like	no	no	no	no	no
go_Sbre_v1_44605_1_1		no	no	no	no	no
go_Sbre_v1_44622_1_1	centrosomal protein of 164 kDa-like	no	no	no	no	no
go_Sbre_v1_44623_2_1	centrosomal protein 164kDa	no	no	no	no	no
go_Sbre_v1_44624_1_2	COMPASS-like H3K4 histone methylase component WDR5B	no	no	no	no	no
go_Sbre_v1_44625_1_1	coiled-coil domain-containing protein 77-like	yes	no	no	no	no
go_Sbre_v1_44636_1_2		yes	no	no	no	no
go_Sbre_v1_44637_1_1	leucine-rich repeats and immunoglobulin-like domains protein 3	no	no	no	no	no
go_Sbre_v1_44672_1_3	GF17998 gene product from transcript GF17998-RG	yes	no	no	no	no
go_Sbre_v1_44686_1_1	four and a half LIM domains protein 2	no	no	no	no	no
go_Sbre_v1_44734_1_1	tigger transposable element-derived protein 1-like	yes	no	no	no	no
go_Sbre_v1_44761_1_1	CSE1 chromosome segregation 1-like	yes	yes	yes	no	no
go_Sbre_v1_44773_1_2	CG33785 gene product from transcript CG33785-RA	no	no	no	no	no
go_Sbre_v1_44785_1_3		no	no	no	no	no
go_Sbre_v1_44799_1_2	CDGSH iron sulfur domain 2	yes	no	no	no	no
go_Sbre_v1_44806_1_1	histone deacetylase 8	no	no	no	no	no
go_Sbre_v1_44824_1_1	elongation factor 2 kinase. putative	no	no	no	no	no
go_Sbre_v1_44854_1_1	uncharacterized LOC105439902	no	no	no	no	no
go_Sbre_v1_44865_1_1	mesoderm induction early response protein 1	yes	no	no	no	no
go_Sbre_v1_44872_1_1	insulin-like growth factor-binding protein complex acid labile subunit	no	no	no	no	no
go_Sbre_v1_44874_1_1		no	no	no	no	no
go_Sbre_v1_44890_1_1	liprin-beta-1	no	no	no	no	no
go_Sbre_v1_44980_1_1	ribosomal protein S6 kinase beta-1-like	yes	no	no	no	no
go_Sbre_v1_44984_1_1	PWP2 periodic tryptophan protein homolog (yeast)	yes	no	no	no	no
go_Sbre_v1_44989_2_1	double-strand break repair protein MRE11A-like	yes	no	no	no	no
go_Sbre_v1_45001_1_1	piwi-like RNA-mediated gene silencing 1	yes	no	no	yes	no
go_Sbre_v1_45004_1_1	soma ferritin-like	no	no	no	no	no
go_Sbre_v1_45026_1_1	pentatricopeptide repeat-containing protein 1. mitochondrial-like	yes	no	no	no	no
go_Sbre_v1_45045_1_3	hypothetical protein	no	no	no	no	no
go_Sbre_v1_45063_1_2	piggyBac transposable element-derived protein 4-like	no	no	no	no	no
go_Sbre_v1_45106_2_1	KDEL-tailed cysteine endopeptidase CEP1	no	no	no	no	no
go_Sbre_v1_45108_1_1	histone-lysine N-methyltransferase Suv4-20	no	no	no	yes	no
go_Sbre_v1_45109_1_1	elongation factor Tu-like	no	no	no	no	no
go_Sbre_v1_45129_4_3	ubiquitin-like domain-containing CTD phosphatase 1	yes	no	no	no	no
go_Sbre_v1_45134_1_1	protein MCM10 homolog	yes	no	no	yes	no
go_Sbre_v1_45137_1_1	nucleolar protein 9-like	yes	no	no	no	no
go_Sbre_v1_45166_1_1	peptidyl-prolyl cis-trans isomerase cyp11-like	no	no	no	no	no
go_Sbre_v1_45175_2_2		yes	no	no	no	no
go_Sbre_v1_45177_1_1	pre-mRNA-splicing factor RBM22-like	no	no	no	no	no
go_Sbre_v1_45211_1_1		yes	no	no	no	no
go_Sbre_v1_45213_1_1		yes	no	no	no	no
go_Sbre_v1_45217_1_1		yes	no	no	no	no
go_Sbre_v1_45221_1_1		yes	no	no	no	no
go_Sbre_v1_45226_1_1		no	no	no	no	no
go_Sbre_v1_45237_1_1		no	no	no	no	no
go_Sbre_v1_45254_1_1		yes	no	no	no	no
go_Sbre_v1_45276_1_1		no	no	no	no	no
go_Sbre_v1_45278_1_1	monocarboxylate transporter. putative	no	no	no	no	no
go_Sbre_v1_45280_1_1	polyribonucleotide nucleotidyltransferase 1. mitochondrial	yes	no	no	no	no
go_Sbre_v1_45298_1_1	probable glutamate--tRNA ligase. mitochondrial	no	no	no	no	no
go_Sbre_v1_4532_1_1	mitochondrial import inner membrane translocase. subunit TIM23. putative	yes	no	no	no	no
go_Sbre_v1_45340_1_1	pyridoxal 5-phosphate synthase subunit SNZERR-like	yes	no	no	no	no
go_Sbre_v1_45361_1_1	DDRGK domain-containing protein 1-like	yes	no	no	no	no
go_Sbre_v1_45363_1_1	pogo transposable element with KRAB domain	yes	no	no	no	no
go_Sbre_v1_45372_1_1	gastrula zinc finger protein XlCGF57.1-like	yes	no	no	no	no
go_Sbre_v1_45376_1_3	CLK4-associating serine/arginine rich protein	yes	no	no	no	no
go_Sbre_v1_45382_1_1	alkB homolog 8. tRNA methyltransferase	yes	no	no	no	no
go_Sbre_v1_45397_1_1	SWI/SNF related. matrix associated. actin dependent regulator of chromatin. subfamily a. member 2	yes	no	no	no	no
go_Sbre_v1_45399_1_1	transducin beta-like protein 3	yes	no	no	yes	no
go_Sbre_v1_45403_1_1		yes	no	no	yes	no
go_Sbre_v1_45428_1_1		no	no	no	no	no
go_Sbre_v1_45429_1_1		yes	no	no	no	no
go_Sbre_v1_45436_1_1	dimethylaniline monooxygenase [N-oxide-forming] 5-like	no	no	no	no	no
go_Sbre_v1_45454_2_1	band 4.1-like protein 3	no	no	no	no	no
go_Sbre_v1_45457_1_1		yes	no	no	no	no
go_Sbre_v1_45477_1_1	acyl-CoA synthetase bubblegum family member 2	no	no	no	no	no
go_Sbre_v1_45479_1_1	pre-mRNA splicing factor 6	no	no	no	yes	no
go_Sbre_v1_45516_2_1		yes	no	no	no	no
go_Sbre_v1_45517_1_1	SPRY domain-containing SOCS box protein 1-like	yes	no	no	no	no
go_Sbre_v1_45522_1_1		yes	no	no	no	no
go_Sbre_v1_45528_1_1	H/ACA ribonucleoprotein complex subunit 1-like	yes	no	no	yes	no
go_Sbre_v1_45535_1_1	putative tRNA (cytidine(32)/guanosine(34)-2-O)-methyltransferase	no	no	no	no	no
go_Sbre_v1_45564_1_1		no	no	no	no	no
go_Sbre_v1_45569_1_1	39S ribosomal protein L9. mitochondrial-like	no	yes	no	no	no
go_Sbre_v1_45590_1_1		no	no	no	no	no
go_Sbre_v1_45593_1_1	molybdopterin synthase catalytic subunit-like	yes	no	no	no	no
go_Sbre_v1_45595_1_1		no	no	no	no	no
go_Sbre_v1_45619_1_1	nuclear receptor subfamily 5. group A. member 2	yes	no	no	no	no
go_Sbre_v1_45622_1_3	DIS3 homolog. exosome endoribonuclease and 3-5 exoribonuclease	yes	no	no	yes	no
go_Sbre_v1_45635_1_1	glycyl-tRNA synthetase	no	no	no	no	no
go_Sbre_v1_45661_1_1		yes	no	no	no	no
go_Sbre_v1_45733_1_1	septin-7-like	yes	no	no	no	no
go_Sbre_v1_45740_1_1	deoxycytidylate deaminase	no	no	no	yes	no
go_Sbre_v1_45754_1_1	RAD51 paralog D	no	no	no	no	no
go_Sbre_v1_45809_1_1	centrosomal protein of 78 kDa-like	yes	no	no	no	no
go_Sbre_v1_45823_3_1		yes	no	no	no	no
go_Sbre_v1_45825_1_1	kinesin-like protein KIF20B	yes	no	no	no	no
go_Sbre_v1_45874_2_1	arylacetamide deacetylase-like	no	no	no	no	no
go_Sbre_v1_45880_1_1		yes	no	no	no	no
go_Sbre_v1_45882_2_2	protein VPRBP-like	yes	no	no	no	no
go_Sbre_v1_459_1_1	histone deacetylase 1	yes	no	no	yes	no
go_Sbre_v1_45905_1_1	ariadne RBR E3 ubiquitin protein ligase 2	no	no	no	no	no
go_Sbre_v1_45931_1_2	RRP12-like protein	yes	no	no	no	no
go_Sbre_v1_45944_1_1	monocarboxylate transporter 10-like	yes	no	no	no	no
go_Sbre_v1_45990_1_1	calcyphosin-like protein	no	no	no	no	no
go_Sbre_v1_45998_1_2	uncharacterized LOC106810172	yes	no	no	yes	no
go_Sbre_v1_46004_1_1	uncharacterized LOC106134770	yes	no	no	no	no
go_Sbre_v1_46073_1_1		yes	no	no	no	no
go_Sbre_v1_46120_1_1	polycystic kidney disease 2-like 1 protein	no	no	no	no	no
go_Sbre_v1_46130_1_1	peptidyl-prolyl cis-trans isomerase FKBP8	yes	no	no	no	no
go_Sbre_v1_46138_1_1	protein 4.1G. putative	yes	no	no	no	no
go_Sbre_v1_46144_1_1	programmed cell death protein 4-like	yes	no	no	no	no
go_Sbre_v1_46146_1_1	MGC79752 protein	no	no	no	no	no
go_Sbre_v1_46185_1_1	REEP1 homolog	yes	no	no	no	no
go_Sbre_v1_46199_1_1		yes	no	no	no	no
go_Sbre_v1_46204_1_3	CTP synthase 1	no	no	no	yes	no
go_Sbre_v1_46212_1_1	topoisomerase (DNA) III beta	yes	no	no	no	no
go_Sbre_v1_46234_1_1	histone-lysine N-methyltransferase NSD2-like	yes	no	no	yes	no
go_Sbre_v1_46253_1_1	ras-related C3 botulinum toxin substrate 1-like	yes	no	no	no	no
go_Sbre_v1_46305_1_1		no	no	no	no	no
go_Sbre_v1_46313_1_1	acyl-CoA dehydrogenase family. member 8	yes	no	no	no	no
go_Sbre_v1_46341_1_1	regulation of nuclear pre-mRNA domain-containing protein 2-like	yes	no	no	no	no
go_Sbre_v1_46356_1_1		yes	no	no	no	no
go_Sbre_v1_46358_1_1	RAD23 homolog B (S. cerevisiae)	yes	no	no	yes	no
go_Sbre_v1_46373_2_2		yes	no	no	no	no
go_Sbre_v1_46412_1_4	hypothetical protein	no	no	no	no	no
go_Sbre_v1_46431_1_1	lethal(2) giant larvae protein homolog 1	yes	no	no	no	no
go_Sbre_v1_46438_2_2		yes	no	no	no	no
go_Sbre_v1_46455_1_2	transformer-2 protein homolog beta-like	no	no	no	no	no
go_Sbre_v1_46463_1_1	monocarboxylate transporter 13-like	yes	no	no	no	no
go_Sbre_v1_46473_1_1	GTPase Era. mitochondrial-like	no	no	no	no	no
go_Sbre_v1_46491_1_1	serine-rich adhesin for platelets-like	yes	no	no	yes	no
go_Sbre_v1_46495_1_1	leucine-rich repeat-containing protein 56-like	yes	no	no	no	no
go_Sbre_v1_46496_1_1	structural maintenance of chromosomes 4	yes	yes	yes	no	no
go_Sbre_v1_46502_1_1	sentrin-specific protease 1	yes	no	no	no	no
go_Sbre_v1_46516_1_1	carbonic anhydrase-like	no	no	no	no	no
go_Sbre_v1_46545_1_1	GF26929 gene product from transcript GF26929-RA	no	no	no	no	no
go_Sbre_v1_46554_1_1	RNA guanylyltransferase and 5-phosphatase	yes	no	no	no	no
go_Sbre_v1_46561_1_1	mannose phosphate isomerase	yes	no	no	no	no
go_Sbre_v1_46563_1_1	guanine nucleotide binding protein (G protein). alpha inhibiting activity polypeptide 2	yes	no	no	no	no
go_Sbre_v1_46571_2_1		yes	no	no	no	no
go_Sbre_v1_46604_1_1	sodium/potassium-transporting ATPase subunit beta-1-like	yes	no	no	no	no
go_Sbre_v1_46614_1_1	neprilysin-like	yes	no	no	no	no
go_Sbre_v1_46626_1_1	mutS homolog 6	yes	no	no	yes	no
go_Sbre_v1_46648_1_1	cell cycle checkpoint protein RAD1-like	no	no	no	yes	no
go_Sbre_v1_46676_2_1	septin 1	yes	no	no	no	no
go_Sbre_v1_46693_1_3	serine/threonine-protein kinase unc-51	yes	no	no	no	no
go_Sbre_v1_46697_1_1	sodium-dependent lysophosphatidylcholine symporter 1-like	yes	no	no	no	no
go_Sbre_v1_46705_1_1	protein suppressor of forked	yes	no	no	no	no
go_Sbre_v1_46712_1_1	serine/threonine-protein kinase RIO1-like	yes	no	no	yes	no
go_Sbre_v1_46714_1_1	serine hydroxymethyltransferase. mitochondrial-like	no	no	no	no	no
go_Sbre_v1_46748_1_1	extracellular signal-regulated kinase 2-like	no	no	no	no	no
go_Sbre_v1_46758_1_2	monocarboxylate transporter 12	no	no	no	no	no
go_Sbre_v1_46762_1_1	chromosome unknown open reading frame. human C5orf34	yes	no	no	no	no
go_Sbre_v1_46788_1_1		no	no	no	no	no
go_Sbre_v1_46790_1_1	serum response factor-binding protein 1-like	yes	no	no	no	no
go_Sbre_v1_46808_1_1	peptidyl-prolyl cis-trans isomerase-like 4	yes	no	no	no	no
go_Sbre_v1_46826_2_1	PCI domain-containing protein 2	yes	no	no	yes	no
go_Sbre_v1_46843_1_3	crystallin. zeta (quinone reductase)	no	no	no	no	no
go_Sbre_v1_46884_1_1		yes	no	no	no	no
go_Sbre_v1_46894_1_1	S-methyl-5-thioadenosine phosphorylase	no	no	no	no	no
go_Sbre_v1_46909_1_1	ankyrin repeat domain 28	no	no	no	yes	no
go_Sbre_v1_46917_1_3		no	no	no	no	no
go_Sbre_v1_46918_1_1	abnormal wing discs	yes	no	no	no	no
go_Sbre_v1_46920_1_1	protein ECT2-like	no	no	no	no	no
go_Sbre_v1_46958_1_1	digestive organ expansion factor homolog (zebrafish)	no	no	no	yes	no
go_Sbre_v1_46959_1_1	isochorismatase domain-containing protein 1	no	no	no	no	no
go_Sbre_v1_46978_2_2	G-protein signaling modulator 2	yes	no	no	no	no
go_Sbre_v1_47055_1_1	dimethylglycine dehydrogenase precursor	no	no	no	no	no
go_Sbre_v1_47057_2_1		no	no	no	no	no
go_Sbre_v1_47071_1_1	RNA polymerase II-associated factor 1 homolog	yes	no	no	no	no
go_Sbre_v1_47096_1_1	G1/S-specific cyclin-D2	yes	no	no	yes	no
go_Sbre_v1_47100_1_1		yes	no	no	yes	no
go_Sbre_v1_47103_1_1	polynucleotide 5-hydroxyl-kinase NOL9-like	yes	no	no	yes	no
go_Sbre_v1_47104_1_1	AGAP012050-PA	yes	no	no	no	no
go_Sbre_v1_47105_1_1		yes	no	no	no	no
go_Sbre_v1_47107_1_1	ubiquitin carboxyl-terminal hydrolase 36-like	yes	no	no	no	no
go_Sbre_v1_47118_1_1	CG7708 gene product from transcript CG7708-RB	yes	no	no	no	no
go_Sbre_v1_47125_2_1	exportin-7-like	yes	no	no	no	no
go_Sbre_v1_47142_1_2	mitochondrial ribosomal protein S31	no	yes	yes	no	no
go_Sbre_v1_47159_1_1		yes	no	no	no	no
go_Sbre_v1_47181_1_1	bone morphogenetic protein 7-like	no	no	no	no	no
go_Sbre_v1_47196_1_1	asunder spermatogenesis regulator	yes	yes	no	no	no
go_Sbre_v1_47214_1_2		no	no	no	no	no
go_Sbre_v1_47231_1_1	topoisomerase (DNA) III alpha	no	no	no	yes	no
go_Sbre_v1_47241_2_1	protein FAM50A-like	no	no	no	no	no
go_Sbre_v1_47274_1_1	SMEK homolog 2. suppressor of mek1 (Dictyostelium)	yes	no	no	yes	no
go_Sbre_v1_47286_1_1	protein tincar	no	no	no	no	no
go_Sbre_v1_47307_2_1		yes	no	no	no	no
go_Sbre_v1_47308_3_1	RNA-binding protein Musashi homolog 2-like	yes	no	no	no	no
go_Sbre_v1_47309_1_1	musashi RNA binding protein 2	yes	no	no	no	no
go_Sbre_v1_4731_1_1	WD repeat domain 5	yes	no	no	no	no
go_Sbre_v1_47317_1_1	WD repeat-containing protein 61-like	yes	no	no	yes	no
go_Sbre_v1_47326_1_1	fidgetin-like protein 1	yes	no	no	no	no
go_Sbre_v1_47329_1_2	homeobox protein Meis1-like	no	no	no	no	no
go_Sbre_v1_47346_1_1	tudor domain containing 1	yes	no	no	no	no
go_Sbre_v1_47361_1_2	CG5190 gene product from transcript CG5190-RA	no	no	no	yes	no
go_Sbre_v1_47370_1_1	coiled-coil domain-containing protein 158-like	yes	no	no	no	no
go_Sbre_v1_47398_1_1		yes	no	no	no	no
go_Sbre_v1_47399_2_1	PC4 and SFRS1-interacting protein	yes	no	no	no	no
go_Sbre_v1_47406_1_1	cyclin E1	yes	no	no	no	no
go_Sbre_v1_47427_1_1	saccharopine dehydrogenase-like oxidoreductase	yes	no	no	no	no
go_Sbre_v1_47442_1_2		no	no	no	no	no
go_Sbre_v1_47478_1_2	SPRY domain-containing SOCS box protein 4-like	yes	no	no	no	no
go_Sbre_v1_47503_1_1		yes	no	no	no	no
go_Sbre_v1_47506_1_2	cytochrome c-type heme lyase-like	yes	no	no	no	no
go_Sbre_v1_47514_1_1		no	no	no	no	no
go_Sbre_v1_47547_1_1	potassium channel subfamily K member 15-like	yes	no	no	no	no
go_Sbre_v1_47565_1_1	N(alpha)-acetyltransferase 15. NatA auxiliary subunit	yes	no	no	no	no
go_Sbre_v1_47633_3_1	hypothetical protein	yes	no	no	no	no
go_Sbre_v1_47639_1_1	ribonucleoside-diphosphate reductase small chain-like	no	no	no	yes	no
go_Sbre_v1_47655_1_1	PQ-loop repeat-containing protein 1	no	no	no	no	no
go_Sbre_v1_47667_1_2	DEAD (Asp-Glu-Ala-Asp) box helicase 5	no	no	no	yes	no
go_Sbre_v1_47699_2_1		yes	no	no	no	no
go_Sbre_v1_47733_1_1		no	no	no	no	no
go_Sbre_v1_47736_1_1	protein timeless homolog	yes	no	no	yes	no
go_Sbre_v1_47767_1_1	stromal antigen. putative	yes	no	no	no	no
go_Sbre_v1_47781_1_1	outer dense fiber protein 2-like	no	no	no	no	no
go_Sbre_v1_47784_1_1	TWiK family of potassium channels protein 7-like	no	no	no	no	no
go_Sbre_v1_47789_1_1	glutamate dehydrogenase 1	yes	no	no	no	no
go_Sbre_v1_47792_3_2	Nucleostemin ortholog (H. sapiens) 2	yes	no	no	yes	no
go_Sbre_v1_47857_1_1	bromodomain containing 3	yes	no	no	no	no
go_Sbre_v1_47869_1_1	general vesicular transport factor p115-like	no	no	no	no	no
go_Sbre_v1_47892_1_1	extracellular serine/threonine protein CG31145-like	no	no	no	no	no
go_Sbre_v1_47893_1_1	serine--tRNA ligase. mitochondrial-like	yes	no	no	no	no
go_Sbre_v1_47897_1_2	MAP kinase-interacting serine/threonine-protein kinase 1-like	yes	no	no	no	no
go_Sbre_v1_47909_1_1		yes	no	no	no	no
go_Sbre_v1_47932_1_1	CG6412 gene product from transcript CG6412-RA	yes	no	no	yes	no
go_Sbre_v1_47945_1_1		yes	no	no	no	no
go_Sbre_v1_47964_1_1	carboxypeptidase B-like	no	no	no	no	no
go_Sbre_v1_47968_1_1	aminoacyl tRNA synthetase complex-interacting multifunctional protein 1	no	no	no	no	no
go_Sbre_v1_47986_1_1	ribosome biogenesis protein TSR3 homolog	no	no	no	no	no
go_Sbre_v1_47997_1_1		yes	no	no	no	no
go_Sbre_v1_47998_2_1		yes	no	no	no	no
go_Sbre_v1_48036_1_1	structural maintenance of chromosomes 1A	yes	no	no	no	no
go_Sbre_v1_48059_1_1	GTP binding protein 4	yes	no	no	no	no
go_Sbre_v1_48090_1_1	DEAH (Asp-Glu-Ala-His) box polypeptide 37	yes	no	no	yes	no
go_Sbre_v1_48096_1_1		yes	no	no	no	no
go_Sbre_v1_48152_1_1	tyrosine-protein kinase SRK2-like	yes	no	no	no	no
go_Sbre_v1_48154_1_1	transcription elongation factor S-II-like	yes	no	no	no	no
go_Sbre_v1_48175_2_1	inorganic pyrophosphatase-like	no	no	no	no	no
go_Sbre_v1_48209_1_1	histone-arginine methyltransferase CARMER-like	yes	no	no	yes	no
go_Sbre_v1_48219_7_7	protein couch potato-like	no	no	no	no	no
go_Sbre_v1_48254_1_2	sodium- and chloride-dependent transporter XTRP3A-like	no	no	no	no	no
go_Sbre_v1_48258_1_1	AAEL008519-PA	yes	no	no	no	no
go_Sbre_v1_48279_1_1	arf-GAP domain and FG repeat-containing protein 1-like	no	no	no	no	no
go_Sbre_v1_48280_1_3	calpain-9-like	yes	no	no	no	no
go_Sbre_v1_48286_2_1	rap guanine nucleotide exchange factor 2	yes	no	no	no	no
go_Sbre_v1_48331_1_1	mitochondrial RNA polymerase	yes	no	no	yes	no
go_Sbre_v1_48371_1_1		yes	no	no	no	no
go_Sbre_v1_48386_1_1	metal regulatory transcription factor 1-like	no	no	no	no	no
go_Sbre_v1_48419_1_1	damage specific DNA binding protein 1	yes	no	no	no	no
go_Sbre_v1_4845_1_1	surfeit 6	yes	no	no	no	no
go_Sbre_v1_48453_2_1	dynein cytoplasmic 1 heavy chain 1	yes	no	no	no	no
go_Sbre_v1_48457_1_1		yes	no	no	no	no
go_Sbre_v1_48510_1_1	ribonucleases P/MRP protein subunit POP1-like	yes	no	no	yes	no
go_Sbre_v1_48513_1_1	alanine--tRNA ligase. cytoplasmic-like	yes	no	no	no	no
go_Sbre_v1_48514_1_1	transcription termination factor 2-like	yes	no	no	no	no
go_Sbre_v1_48516_1_1	nucleolar protein 6-like	yes	no	no	yes	no
go_Sbre_v1_48529_1_1		yes	no	no	no	no
go_Sbre_v1_48560_1_2	nidogen-2-like	yes	no	no	no	no
go_Sbre_v1_48566_3_1		no	no	no	no	no
go_Sbre_v1_48570_1_1	ectonucleotide pyrophosphatase/phosphodiesterase 6	yes	no	no	yes	no
go_Sbre_v1_48578_1_1	host cell factor-like	yes	no	no	yes	no
go_Sbre_v1_48582_1_1	hypothetical protein	yes	no	no	yes	no
go_Sbre_v1_48584_2_2	sodium-coupled monocarboxylate transporter 1-like	yes	no	no	no	no
go_Sbre_v1_48591_1_1		no	no	no	no	no
go_Sbre_v1_48592_1_3	coiled-coil alpha-helical rod protein 1-like	no	no	no	no	no
go_Sbre_v1_48597_1_1	helicase SRCAP-like	yes	no	no	no	no
go_Sbre_v1_48620_1_1	LIM homeobox transcription factor 1. beta	no	no	no	no	no
go_Sbre_v1_48654_1_8	NAD-dependent protein deacetylase sirtuin-2-like	yes	no	no	no	no
go_Sbre_v1_48659_1_2	WD repeat-containing protein 82-like	no	no	no	yes	no
go_Sbre_v1_48696_1_1	G1/S-specific cyclin-D2	yes	no	no	yes	no
go_Sbre_v1_48697_1_1		no	no	no	no	no
go_Sbre_v1_4870_1_1	small nuclear ribonucleoprotein-associated protein B-like	no	no	no	yes	no
go_Sbre_v1_48701_1_1	chromatin assembly factor 1 subunit A-like	yes	no	no	yes	no
go_Sbre_v1_48773_1_1	pre-mRNA 3 end processing protein WDR33-like	yes	no	no	no	no
go_Sbre_v1_48786_1_1	tetratricopeptide repeat protein 27-like	yes	yes	yes	no	no
go_Sbre_v1_48798_1_1		no	no	no	no	no
go_Sbre_v1_48803_1_1	pentatricopeptide repeat domain 1	yes	no	no	no	no
go_Sbre_v1_48807_1_1	Adenosylhomocysteinase at 13	no	no	no	no	no
go_Sbre_v1_48811_1_1		no	no	no	no	no
go_Sbre_v1_48812_1_2	POC1 centriolar protein homolog A-like	yes	yes	no	no	no
go_Sbre_v1_48831_1_1	inactive peptidyl-prolyl cis-trans isomerase FKBP6-like	yes	no	no	yes	no
go_Sbre_v1_48853_1_1	replication factor C subunit 5-like	yes	no	no	no	no
go_Sbre_v1_48880_1_1	tryptophan 2.3-dioxygenase-like	no	no	no	no	no
go_Sbre_v1_48892_2_2	aquaporin-4-like	no	no	no	no	no
go_Sbre_v1_48915_1_1	peptidylprolyl isomerase domain and WD repeat containing 1	no	no	no	yes	no
go_Sbre_v1_48928_1_1	prenyl (decaprenyl) diphosphate synthase. subunit 2	yes	no	no	no	no
go_Sbre_v1_48952_2_1	adenylosuccinate synthetase	yes	no	no	no	no
go_Sbre_v1_48971_2_1	uncharacterized LOC105338639	no	no	no	no	no
go_Sbre_v1_48977_1_1	U4/U6 small nuclear ribonucleoprotein Prp4-like	yes	no	no	no	no
go_Sbre_v1_48985_1_1		yes	no	no	no	no
go_Sbre_v1_48990_1_1	Ndr family protein	no	no	no	no	no
go_Sbre_v1_49002_1_1	DNA methyltransferase 1-associated protein 1-like	yes	no	no	no	no
go_Sbre_v1_49034_1_1	MLX-interacting protein-like	no	no	no	no	no
go_Sbre_v1_49040_2_1	solute carrier family 28 member 3-like	yes	no	no	no	no
go_Sbre_v1_49047_1_2	GK13862 gene product from transcript GK13862-RB	yes	no	no	no	no
go_Sbre_v1_49089_1_1	GTP-binding protein 10 homolog	yes	no	no	yes	no
go_Sbre_v1_49118_1_1	pentatricopeptide repeat domain 3	yes	no	no	no	no
go_Sbre_v1_49167_1_1	pre-mRNA-splicing factor SYF1	yes	no	no	no	no
go_Sbre_v1_49194_1_3		yes	no	no	no	no
go_Sbre_v1_49216_1_1	structural maintenance of chromosomes 5	yes	no	no	no	no
go_Sbre_v1_49218_1_1	protein groucho-1-like	no	no	no	no	no
go_Sbre_v1_49229_1_1		no	no	no	no	no
go_Sbre_v1_49243_1_1	monocarboxylate transporter 9-like	yes	no	no	no	no
go_Sbre_v1_49276_1_1	protein Red	no	no	no	no	no
go_Sbre_v1_49284_12_1		no	no	no	no	no
go_Sbre_v1_49287_15_1		yes	no	no	no	no
go_Sbre_v1_49289_17_1		no	no	no	no	no
go_Sbre_v1_49290_18_1		no	no	no	no	no
go_Sbre_v1_49292_2_1		yes	no	no	no	no
go_Sbre_v1_49304_1_1		yes	no	no	no	no
go_Sbre_v1_49319_1_3	17-beta-hydroxysteroid dehydrogenase 14-like	no	no	no	no	no
go_Sbre_v1_49337_1_1	protein downstream neighbor of son homolog	no	no	no	no	no
go_Sbre_v1_49340_1_1	solute carrier family 4. sodium bicarbonate cotransporter. member 8	yes	no	no	yes	no
go_Sbre_v1_49359_1_1		yes	no	no	no	no
go_Sbre_v1_49360_1_1		yes	no	no	no	no
go_Sbre_v1_49361_1_1	anaphase-promoting complex subunit 4-like	yes	no	no	no	no
go_Sbre_v1_49364_1_1		yes	no	no	no	no
go_Sbre_v1_49369_1_1		no	no	no	no	no
go_Sbre_v1_49370_2_2		no	no	no	no	no
go_Sbre_v1_49401_1_1	RuvB like AAA ATPase 1	yes	no	no	no	no
go_Sbre_v1_49413_1_1		no	no	no	no	no
go_Sbre_v1_49417_1_1		no	no	no	no	no
go_Sbre_v1_4942_1_1	UPF0746 protein DDB_G0281095-like	yes	no	no	no	no
go_Sbre_v1_49429_1_1	importin-4-like	yes	no	no	no	no
go_Sbre_v1_49430_1_1	UPF0392 protein F13G3.3	no	no	no	no	no
go_Sbre_v1_49432_1_1	cholinergic receptor. nicotinic. alpha 9 (neuronal)	yes	no	no	no	no
go_Sbre_v1_49436_1_1		yes	no	no	no	no
go_Sbre_v1_49451_1_1	GK12358 gene product from transcript GK12358-RB	yes	no	no	yes	no
go_Sbre_v1_49461_1_1	ubiquitin-like modifier activating enzyme 2	yes	no	no	yes	no
go_Sbre_v1_49475_4_1	nucleoporin 50kDa	no	no	no	yes	no
go_Sbre_v1_49477_2_1	von Willebrand factor A domain-containing protein 9-like	yes	no	no	no	no
go_Sbre_v1_49479_2_1		no	no	no	no	no
go_Sbre_v1_49501_2_1	solute carrier family 28 member 3-like	no	no	no	no	no
go_Sbre_v1_49527_1_1		yes	no	no	no	no
go_Sbre_v1_49531_1_1	lon peptidase 1. mitochondrial	yes	no	no	yes	no
go_Sbre_v1_49559_1_1	N-acetyltransferase 10	yes	no	no	yes	no
go_Sbre_v1_49562_1_2	MORC family CW-type zinc finger protein 2-like	no	no	no	no	no
go_Sbre_v1_49563_1_1	solute carrier family 13 member 5-like	no	no	no	no	no
go_Sbre_v1_49565_1_2	nuclear receptor corepressor 1-like	yes	no	no	no	no
go_Sbre_v1_49580_1_1	CDK5 and ABL1 enzyme substrate 2	no	no	no	no	no
go_Sbre_v1_49587_1_1	protocadherin 11 X-linked	yes	no	no	no	no
go_Sbre_v1_49593_1_1		no	no	no	no	no
go_Sbre_v1_49594_1_1	C2 domain-containing protein 3-like	yes	no	no	no	no
go_Sbre_v1_49615_1_1		yes	no	no	no	no
go_Sbre_v1_49619_1_1	dnaJ homolog subfamily C member 2	yes	no	no	no	no
go_Sbre_v1_49622_1_1	Lysine ketoglutarate reductase/saccharopine dehydrogenase	yes	no	no	no	no
go_Sbre_v1_49639_1_1	DNA polymerase beta-like	no	no	no	no	no
go_Sbre_v1_49648_2_1		yes	no	no	no	no
go_Sbre_v1_49661_1_1		yes	no	no	no	no
go_Sbre_v1_49671_1_1	solute carrier family 26 (anion exchanger). member 6	no	no	no	no	no
go_Sbre_v1_49674_1_1	aldose 1-epimerase-like	no	no	no	no	no
go_Sbre_v1_49708_1_1	deoxyribose-phosphate aldolase (putative)	no	no	no	no	no
go_Sbre_v1_49733_1_1		yes	no	no	no	no
go_Sbre_v1_49741_1_4	bone morphogenetic protein 1-like	no	no	no	no	no
go_Sbre_v1_49755_1_1		no	no	no	no	no
go_Sbre_v1_49762_2_3	probable ATP-dependent RNA helicase DDX27	yes	no	no	no	no
go_Sbre_v1_49789_1_1		yes	no	no	no	no
go_Sbre_v1_49815_1_1		no	no	no	no	no
go_Sbre_v1_49830_1_3	protein hu-li tai shao-like	no	no	no	no	no
go_Sbre_v1_49843_1_1	ATP-dependent RNA helicase DDX51-like	yes	no	no	no	no
go_Sbre_v1_49860_1_1	centrosomal protein of 135 kDa-like	no	no	no	no	no
go_Sbre_v1_49862_1_1		yes	no	no	no	no
go_Sbre_v1_49870_1_1	DNA ligase 1	yes	no	no	yes	no
go_Sbre_v1_49871_1_1	serine/threonine-protein kinase Chk2-like	yes	no	no	yes	no
go_Sbre_v1_49872_1_1	Innexin unc-7	yes	no	no	no	no
go_Sbre_v1_49884_3_1	calpain-B	yes	no	no	no	no
go_Sbre_v1_49886_1_1		no	no	no	no	no
go_Sbre_v1_49897_1_1	nudC nuclear distribution protein	no	yes	no	no	no
go_Sbre_v1_49907_1_1	CCR4-NOT transcription complex subunit 10-like	yes	no	no	no	no
go_Sbre_v1_49931_1_3	Rho guanine nucleotide exchange factor 7	yes	no	no	no	no
go_Sbre_v1_49932_1_2	solute carrier family 15 member 1-like	no	no	no	no	no
go_Sbre_v1_49956_1_1	piggyBac transposable element-derived protein 3-like	yes	no	no	no	no
go_Sbre_v1_49957_1_1	mitotic checkpoint serine/threonine-protein kinase BUB1 beta-like	yes	no	no	no	no
go_Sbre_v1_49958_1_1	39S ribosomal protein L38. mitochondrial	yes	no	no	no	no
go_Sbre_v1_49990_1_1	serine/threonine-protein kinase NLK-like	yes	no	no	yes	no
go_Sbre_v1_49992_1_2	serine/threonine-protein kinase NLK-like	yes	no	no	yes	no
go_Sbre_v1_49993_2_1		no	no	no	no	no
go_Sbre_v1_5001_1_1	NADH dehydrogenase [ubiquinone] flavoprotein 2. mitochondrial-like	yes	no	no	no	no
go_Sbre_v1_50026_1_1	THO complex subunit 6 homolog	yes	no	no	yes	no
go_Sbre_v1_50044_1_2		yes	no	no	no	no
go_Sbre_v1_50045_2_1		yes	no	no	no	no
go_Sbre_v1_50047_1_1	histone-lysine N-methyltransferase 2C-like	yes	no	no	no	no
go_Sbre_v1_50050_1_1	Ndr family	yes	no	no	no	no
go_Sbre_v1_50056_1_1	phosphatidate phosphatase LPIN3	no	no	no	no	no
go_Sbre_v1_50086_1_1	ribosomal protein S6 kinase B1	yes	no	no	no	no
go_Sbre_v1_50112_1_3	protein-tyrosine sulfotransferase 1-like	yes	no	no	no	no
go_Sbre_v1_5016_1_1	LLP homolog. long-term synaptic facilitation (Aplysia)	yes	no	no	no	no
go_Sbre_v1_50172_2_1	putative ferric-chelate reductase 1	yes	no	no	no	no
go_Sbre_v1_50255_1_1		no	no	no	no	no
go_Sbre_v1_50258_1_1	cyclin-dependent kinase 6-like	yes	no	no	no	no
go_Sbre_v1_50264_1_3	pre-mRNA-processing factor 39-like	yes	no	no	no	no
go_Sbre_v1_50289_1_1	fibroblast growth factor receptor 1-like	yes	no	no	no	no
go_Sbre_v1_50304_1_1		yes	no	no	no	no
go_Sbre_v1_50317_1_1	M-phase phosphoprotein 8	yes	no	no	no	no
go_Sbre_v1_50321_1_1	N-alpha-acetyltransferase 25. NatB auxiliary subunit-like	yes	no	no	no	no
go_Sbre_v1_50342_1_4		yes	no	no	no	no
go_Sbre_v1_50344_1_1	rho GTPase-activating protein 11A-like	no	no	no	no	no
go_Sbre_v1_50347_3_1		no	no	no	no	no
go_Sbre_v1_50375_1_1		yes	no	no	no	no
go_Sbre_v1_50427_1_1	protein EMSY	yes	no	no	no	no
go_Sbre_v1_50482_1_1	tRNA:m(4)X modification enzyme TRM13 homolog	no	no	no	no	no
go_Sbre_v1_50504_1_1	zinc finger BED domain-containing protein 1-like	yes	no	no	no	no
go_Sbre_v1_50508_1_1		no	no	no	no	no
go_Sbre_v1_50530_2_1	nucleolin-like	yes	no	no	no	no
go_Sbre_v1_50533_1_1		yes	no	no	no	no
go_Sbre_v1_50568_1_1	acyl-CoA synthetase long-chain family member 5	yes	no	no	no	no
go_Sbre_v1_50577_1_1	solute carrier family 25 (mitochondrial iron transporter). member 37	yes	no	no	no	no
go_Sbre_v1_50583_1_1	component of oligomeric golgi complex 3	no	no	no	no	no
go_Sbre_v1_50634_1_1	serine protease 27-like	no	no	no	no	no
go_Sbre_v1_50638_1_2	transcriptional protein SWT1-like	yes	no	no	no	no
go_Sbre_v1_50643_1_1		no	no	no	no	no
go_Sbre_v1_50644_1_1		yes	no	no	yes	no
go_Sbre_v1_50645_2_1	protein regulator of cytokinesis 1-like	yes	no	no	no	no
go_Sbre_v1_50656_1_2		yes	no	no	no	no
go_Sbre_v1_50658_1_1	actin-binding protein anillin-like	yes	no	no	no	no
go_Sbre_v1_50674_1_1		yes	no	no	no	no
go_Sbre_v1_50676_1_1	HAUS augmin-like complex subunit 6	yes	no	no	no	no
go_Sbre_v1_50688_1_1	AT-rich interactive domain-containing protein 4B-like	no	no	no	no	no
go_Sbre_v1_50703_1_1	hypothetical protein	yes	no	no	no	no
go_Sbre_v1_50718_2_1		yes	no	no	no	no
go_Sbre_v1_50724_1_1	inhibitory POU protein-like	no	no	no	no	no
go_Sbre_v1_50728_2_2	sema domain. seven thrombospondin repeats (type 1 and type 1-like). transmembrane domain (TM) and short cytoplasmic domain. (semaphorin) 5B	yes	no	no	no	no
go_Sbre_v1_50762_1_1		yes	no	no	no	no
go_Sbre_v1_5077_1_1	28S ribosomal protein S17. mitochondrial	yes	no	no	no	no
go_Sbre_v1_50770_1_1	family with sequence similarity 161. member B	no	no	no	no	no
go_Sbre_v1_50812_1_1		yes	no	no	no	no
go_Sbre_v1_50819_1_3		yes	no	no	no	no
go_Sbre_v1_50832_2_2	hypothetical protein	yes	no	no	no	no
go_Sbre_v1_50863_1_1	membrane-associated tyrosine- and threonine-specific cdc2-inhibitory kinase-like	no	no	no	no	no
go_Sbre_v1_50868_1_1	glutamyl-prolyl-tRNA synthetase	no	yes	no	no	no
go_Sbre_v1_50873_1_1	TAM41. mitochondrial translocator assembly and maintenance protein. homolog (S. cerevisiae)	yes	no	no	no	no
go_Sbre_v1_50936_1_1	maternal embryonic leucine zipper kinase-like	yes	no	no	no	no
go_Sbre_v1_50939_2_2	protein couch potato-like	no	no	no	no	no
go_Sbre_v1_50941_1_1		no	no	no	no	no
go_Sbre_v1_50942_1_1	GTP binding protein 1	no	no	no	no	no
go_Sbre_v1_50954_1_1	BUB3-interacting and GLEBS motif-containing protein ZNF207-like	yes	no	no	no	no
go_Sbre_v1_50981_1_3		yes	no	no	no	no
go_Sbre_v1_50989_1_3		yes	no	no	no	no
go_Sbre_v1_51004_1_1	nuclear pore complex protein Nup133	yes	no	no	no	no
go_Sbre_v1_51005_1_1	piggyBac transposable element-derived protein 2-like	yes	no	no	no	no
go_Sbre_v1_51009_1_2		yes	no	no	no	no
go_Sbre_v1_51017_1_1	WD repeat-containing protein 36-like	yes	no	no	yes	no
go_Sbre_v1_51047_1_2		yes	no	no	no	no
go_Sbre_v1_51048_1_1	protein dead ringer homolog	no	no	no	no	no
go_Sbre_v1_51066_1_2	vaccinia related kinase 2	yes	yes	yes	no	no
go_Sbre_v1_51094_1_1	zinc finger protein Gfi-1b	yes	no	no	no	no
go_Sbre_v1_51128_1_2	CDK5RAP1-like protein	yes	no	no	yes	no
go_Sbre_v1_51134_2_1	bestrophin-2-like	yes	no	no	no	no
go_Sbre_v1_51153_4_1		yes	no	no	no	no
go_Sbre_v1_51161_1_1	homeodomain-interacting protein kinase 2	yes	no	no	no	no
go_Sbre_v1_51162_1_1		no	no	no	no	no
go_Sbre_v1_51170_1_1		yes	no	no	no	no
go_Sbre_v1_51171_1_1	lysine-specific demethylase 5A	yes	no	no	no	no
go_Sbre_v1_51173_1_2		yes	no	no	no	no
go_Sbre_v1_51174_1_1	coiled-coil domain-containing protein 61-like	yes	no	no	no	no
go_Sbre_v1_51197_1_1	arginyl-tRNA synthetase	no	no	no	no	no
go_Sbre_v1_51223_1_1	zinc finger CCHC domain-containing protein 24	yes	no	no	no	no
go_Sbre_v1_51305_1_1	histone-lysine N-methyltransferase SETMAR-like	yes	no	no	no	no
go_Sbre_v1_51318_1_1	protein kinase C and casein kinase substrate in neurons protein 1-like	yes	no	no	no	no
go_Sbre_v1_51319_1_3	probable tRNA N6-adenosine threonylcarbamoyltransferase. mitochondrial	yes	no	no	no	no
go_Sbre_v1_51321_1_2		no	yes	yes	no	no
go_Sbre_v1_51355_1_1	coiled-coil domain-containing protein 171-like	no	no	no	no	no
go_Sbre_v1_51357_2_1		yes	no	no	no	no
go_Sbre_v1_51383_3_1		yes	no	no	no	no
go_Sbre_v1_51397_1_2	PAB-dependent poly(A)-specific ribonuclease subunit PAN2-like	no	no	no	no	no
go_Sbre_v1_51409_1_1		yes	no	no	no	no
go_Sbre_v1_51410_2_3		yes	no	no	no	no
go_Sbre_v1_51412_1_1		yes	no	no	no	no
go_Sbre_v1_51414_1_1	nuclear assembly factor 1 ribonucleoprotein	yes	yes	yes	no	no
go_Sbre_v1_51426_1_1	IQ motif and Sec7 domain 1	yes	no	no	no	no
go_Sbre_v1_51444_1_1	WD repeat and HMG-box DNA-binding protein 1-like	yes	no	no	yes	no
go_Sbre_v1_51448_1_2	diacylglycerol O-acyltransferase 2	yes	no	no	no	no
go_Sbre_v1_51450_1_1	engulfment and cell motility 1	no	no	no	no	no
go_Sbre_v1_51497_1_1	POC5 centriolar protein	yes	no	no	no	no
go_Sbre_v1_51587_6_1		no	no	no	no	no
go_Sbre_v1_51636_1_1	Y+L amino acid transporter 2-like	yes	no	no	no	no
go_Sbre_v1_51649_1_1		no	no	no	no	no
go_Sbre_v1_51650_2_1	muscleblind-like protein 1	yes	no	no	no	no
go_Sbre_v1_51670_1_1	spermatogenesis associated 5	yes	no	no	no	no
go_Sbre_v1_51671_1_1	AAEL004716-PA	yes	no	no	no	no
go_Sbre_v1_51681_2_1		no	no	no	no	no
go_Sbre_v1_51690_1_1		yes	no	no	no	no
go_Sbre_v1_51727_1_1	polymerase (RNA) I polypeptide B. 128kDa	yes	no	no	no	no
go_Sbre_v1_51728_1_1	headcase protein	no	no	no	no	no
go_Sbre_v1_51733_1_1	F-box and WD repeat domain containing 2	yes	no	no	no	no
go_Sbre_v1_51740_1_1		no	no	no	no	no
go_Sbre_v1_51755_1_2		no	no	no	no	no
go_Sbre_v1_51798_1_1		no	no	no	no	no
go_Sbre_v1_51801_3_1	furin-like prohormone convertase	yes	no	no	no	no
go_Sbre_v1_51807_1_1		no	no	no	no	no
go_Sbre_v1_51813_1_1		yes	no	no	no	no
go_Sbre_v1_51828_1_1	centromere protein J	yes	no	no	no	no
go_Sbre_v1_51831_2_1		yes	no	no	no	no
go_Sbre_v1_51851_3_1	UDP-glucuronosyltransferase 2A1-like	no	no	no	no	no
go_Sbre_v1_51855_2_2	T-box 20	yes	no	no	no	no
go_Sbre_v1_51887_1_2	glyoxal reductase-like	no	no	no	no	no
go_Sbre_v1_51896_1_2	disintegrin and metalloproteinase domain-containing protein 28-like	no	no	no	no	no
go_Sbre_v1_51915_1_1		yes	no	no	yes	no
go_Sbre_v1_51926_1_4		no	no	no	no	no
go_Sbre_v1_51931_1_1		yes	no	no	no	no
go_Sbre_v1_51943_1_1	glutamine synthetase-like	no	no	no	no	no
go_Sbre_v1_51944_1_1		yes	no	no	no	no
go_Sbre_v1_51945_1_2		no	no	no	no	no
go_Sbre_v1_5195_1_1	keratinocyte-associated protein 2-like	yes	no	no	no	no
go_Sbre_v1_51957_1_2	loss of heterozygosity 12 chromosomal region 1 protein homolog	no	no	no	no	no
go_Sbre_v1_51963_1_1	nucleosome assembly protein 1-like 4b	yes	yes	yes	no	no
go_Sbre_v1_51966_3_1	helicase domino-like	yes	no	no	no	no
go_Sbre_v1_51981_1_1	chromosome unknown open reading frame. human C19orf47	yes	no	no	no	no
go_Sbre_v1_51988_1_1	phosphotyrosyl phosphatase. putative	yes	no	no	no	no
go_Sbre_v1_52006_1_1	40S ribosomal protein S23	yes	no	no	no	no
go_Sbre_v1_52011_1_1	adenosine deaminase. RNA-specific	yes	no	no	no	no
go_Sbre_v1_52036_1_1	symplekin-like	yes	no	no	no	no
go_Sbre_v1_52057_1_1	DEAD/DEAH box helicase family protein	yes	no	no	no	no
go_Sbre_v1_52076_2_4	titin-like	yes	no	no	no	no
go_Sbre_v1_52077_1_4	Meckel syndrome type 1 protein-like	no	no	no	no	no
go_Sbre_v1_52102_1_4		yes	no	no	no	no
go_Sbre_v1_52115_1_1	coiled-coil domain-containing protein 57-like	yes	no	no	no	no
go_Sbre_v1_52118_1_4	APOBEC1 complementation factor-like	no	no	no	no	no
go_Sbre_v1_52123_1_1	cell division cycle protein 20 homolog	yes	yes	yes	no	no
go_Sbre_v1_52137_1_1		no	no	no	no	no
go_Sbre_v1_52190_1_1		no	no	no	no	no
go_Sbre_v1_52211_1_1		yes	no	no	no	no
go_Sbre_v1_52239_1_1		yes	no	no	no	no
go_Sbre_v1_52259_1_1	neuroplastin-like	no	no	no	no	no
go_Sbre_v1_52263_1_3	heat shock factor protein-like	yes	no	no	no	no
go_Sbre_v1_52270_1_1	tubulin gamma complex associated protein 2	yes	no	no	no	no
go_Sbre_v1_52330_1_1	ras GTPase-activating protein-binding protein 2-like	yes	no	no	no	no
go_Sbre_v1_52342_1_2		yes	no	no	no	no
go_Sbre_v1_52350_1_2		yes	no	no	no	no
go_Sbre_v1_52356_1_1	uncharacterized LOC105330394	no	no	no	no	no
go_Sbre_v1_52361_1_1	coiled-coil domain-containing protein 138-like	yes	no	no	no	no
go_Sbre_v1_52423_1_2	transcription elongation factor SPT6. putative	yes	no	no	no	no
go_Sbre_v1_52479_1_1		yes	no	no	no	no
go_Sbre_v1_52489_1_1	breast cancer metastasis-suppressor 1-like protein-A-like	yes	no	no	no	no
go_Sbre_v1_52490_1_1	ubiquitin specific peptidase 7 (herpes virus-associated)	yes	no	no	no	no
go_Sbre_v1_52495_1_1	branched-chain-amino-acid aminotransferase. cytosolic-like	no	no	no	no	no
go_Sbre_v1_52524_1_1		no	no	no	no	no
go_Sbre_v1_52557_2_1	6-phosphogluconate dehydrogenase. decarboxylating	yes	no	no	no	no
go_Sbre_v1_52592_1_1	denticleless E3 ubiquitin protein ligase homolog (Drosophila)	yes	no	no	yes	no
go_Sbre_v1_52594_1_2		yes	no	no	no	no
go_Sbre_v1_52599_1_1	ER membrane protein complex subunit 1-like	no	no	no	no	no
go_Sbre_v1_52605_1_2		no	no	no	no	no
go_Sbre_v1_52617_1_1	thioredoxin reductase 1	no	no	no	no	no
go_Sbre_v1_52641_1_8		no	no	no	no	no
go_Sbre_v1_52656_1_1	nucleoporin 107	yes	no	no	yes	no
go_Sbre_v1_52690_1_1	acyl-protein thioesterase 2	no	no	no	no	no
go_Sbre_v1_52708_1_1		no	no	no	no	no
go_Sbre_v1_52710_1_2	CG1640 gene product from transcript CG1640-RB	yes	no	no	no	no
go_Sbre_v1_52716_2_1	BTAF1 RNA polymerase II. B-TFIID transcription factor-associated. 170kDa	yes	no	no	no	no
go_Sbre_v1_52762_1_1	mex-3 RNA binding family member B	yes	no	no	no	no
go_Sbre_v1_52789_1_2		yes	no	no	no	no
go_Sbre_v1_528_1_1	transcription initiation factor TFIID subunit 5-like	yes	no	no	no	no
go_Sbre_v1_52840_1_1	histone-lysine N-methyltransferase. H3 lysine-79 specific-like	no	no	no	yes	no
go_Sbre_v1_52877_5_2	uncharacterized LOC107356701	no	no	no	no	no
go_Sbre_v1_52931_1_1		yes	no	no	no	no
go_Sbre_v1_5295_1_1	tRNA-splicing endonuclease subunit Sen34-like	yes	no	no	no	no
go_Sbre_v1_52962_1_1		no	no	no	no	no
go_Sbre_v1_52983_2_1	iroquois homeobox 6	no	no	no	no	no
go_Sbre_v1_53004_2_1	TFIIH basal transcription factor complex helicase XPD subunit	no	no	no	no	no
go_Sbre_v1_53010_1_1		yes	no	no	no	no
go_Sbre_v1_53016_1_1		no	no	no	no	no
go_Sbre_v1_53028_1_1	transmembrane protease serine 9-like	no	no	no	no	no
go_Sbre_v1_53029_2_2	bone morphogenetic protein 1-like	no	no	no	no	no
go_Sbre_v1_53034_1_2	PIH1 domain-containing protein 1-like	no	no	no	no	no
go_Sbre_v1_53054_1_1	origin recognition complex. subunit 5	no	no	no	no	no
go_Sbre_v1_53074_1_11		no	no	no	no	no
go_Sbre_v1_53132_4_1	large neutral amino acids transporter small subunit 2-like	no	no	no	no	no
go_Sbre_v1_53175_1_2	AGAP003033-PA	yes	no	no	no	no
go_Sbre_v1_53176_1_2	rhinoceros	yes	no	no	no	no
go_Sbre_v1_53177_1_1		no	no	no	no	no
go_Sbre_v1_5318_1_1	histone deacetylase complex subunit SAP18-like	yes	no	no	no	no
go_Sbre_v1_53187_2_1	epithelial splicing regulatory protein 1-like	yes	no	no	no	no
go_Sbre_v1_5319_2_1	histone deacetylase complex subunit SAP18-like	no	no	no	no	no
go_Sbre_v1_53206_1_1	beta-galactosidase-1-like protein 2	no	no	no	no	no
go_Sbre_v1_53207_1_1	general transcription factor 3C polypeptide 3-like	no	no	no	no	no
go_Sbre_v1_53212_1_1	terminal uridylyltransferase 4-like	yes	no	no	no	no
go_Sbre_v1_53240_2_1	leishmanolysin-like peptidase	no	no	no	no	no
go_Sbre_v1_53249_1_1	condensin complex subunit 1-like	no	no	no	yes	no
go_Sbre_v1_53250_2_1	condensin complex subunit 1-like	no	no	no	yes	no
go_Sbre_v1_53290_1_7	tubulin monoglycylase TTLL3-like	yes	no	no	no	no
go_Sbre_v1_53340_1_3	AAEL006895-PA	yes	no	no	no	no
go_Sbre_v1_5340_1_1		yes	no	no	no	no
go_Sbre_v1_53426_2_1		yes	no	no	no	no
go_Sbre_v1_53457_1_1	topoisomerase (DNA) II beta 180kDa	yes	no	no	yes	no
go_Sbre_v1_53476_1_1	NCK adaptor protein 2	no	no	no	no	no
go_Sbre_v1_53486_1_1	rac GTPase-activating protein 1-like	yes	no	no	no	no
go_Sbre_v1_53488_1_2		yes	no	no	no	no
go_Sbre_v1_53489_1_1		yes	no	no	no	no
go_Sbre_v1_53503_1_4	cytochrome b-c1 complex subunit 2. mitochondrial-like	yes	no	no	no	no
go_Sbre_v1_53513_1_1	programmed cell death protein 4-like	yes	no	no	no	no
go_Sbre_v1_53519_1_1	histone acetyltransferase KAT6B-like	yes	no	no	no	no
go_Sbre_v1_53549_3_1		yes	no	no	no	no
go_Sbre_v1_53612_2_1	transducin-like enhancer protein 4	yes	no	no	no	no
go_Sbre_v1_53622_2_1	N-alpha-acetyltransferase 10-like	no	no	no	no	no
go_Sbre_v1_53659_1_1	cyclic nucleotide-gated cation channel alpha-3-like	yes	no	no	no	no
go_Sbre_v1_53674_1_1		yes	no	no	no	no
go_Sbre_v1_53675_1_1	small conductance calcium-activated potassium channel protein 2-like	no	no	no	no	no
go_Sbre_v1_53676_1_2		no	no	no	no	no
go_Sbre_v1_53678_1_2		no	no	no	no	no
go_Sbre_v1_53679_1_1		yes	no	no	no	no
go_Sbre_v1_53686_1_1	sex comb on midleg-like protein 2	yes	no	no	no	no
go_Sbre_v1_53694_1_1	isoleucyl-tRNA synthetase 2. mitochondrial	yes	no	no	no	no
go_Sbre_v1_53727_1_2		yes	no	no	no	no
go_Sbre_v1_53764_1_1		yes	no	no	no	no
go_Sbre_v1_53773_3_1	FERM. RhoGEF and pleckstrin domain protein 2	yes	no	no	no	no
go_Sbre_v1_5379_1_1	Enolase	yes	no	no	no	no
go_Sbre_v1_53805_1_4	transcription termination factor 3. mitochondrial-like	no	no	no	yes	no
go_Sbre_v1_53822_1_1		no	no	no	no	no
go_Sbre_v1_53823_1_2		yes	no	no	no	no
go_Sbre_v1_53826_1_1	equistatin-like	no	no	no	no	no
go_Sbre_v1_53830_1_1	polymerase (RNA) III (DNA directed) polypeptide A	no	no	no	yes	no
go_Sbre_v1_53840_1_1	pre-mRNA processing factor 8	yes	no	no	no	no
go_Sbre_v1_53862_1_1		yes	no	no	no	no
go_Sbre_v1_53869_8_1	E3 ubiquitin-protein ligase RNF170-like	yes	no	no	no	no
go_Sbre_v1_5387_2_1		no	no	no	no	no
go_Sbre_v1_53870_1_6	bromodomain-containing protein 2-like	no	no	no	no	no
go_Sbre_v1_53871_1_1	ATP citrate lyase	yes	no	no	no	no
go_Sbre_v1_53874_3_1	peptidase inhibitor 15-A-like	no	no	no	no	no
go_Sbre_v1_53896_2_1	sphingosine kinase 1	no	no	no	no	no
[truncated: 814 more rows]

## Sheet: SD3
gene	full name	gene ID	CISH	HCR	comments	marker/cell type	figures
PCNA	Proliferating cell nuclear antigen	go_Sbre_v1_72399_1_1	yes	no	involved in DNA replication	irradiation sensitive expression	Figs. 2, S2
bystin	bystin-like	go_Sbre_v1_65855_1_1	yes	no	involved in ribosomal biogenesis	irradiation sensitive expression	Fig. S2
cdc20	cell division cycle protein 20	go_Sbre_v1_52123_1_1	yes	no	involved in cell cycle regulation	irradiation sensitive expression	Fig. S2
cdk1	cyclin-dependent kinase 1	go_Sbre_v1_29782_1_1	yes	no	involved in cell cycle regulation	irradiation sensitive expression	Fig. S2
cyclin B	-	go_Sbre_v1_40954_1_1	yes	no	involved in cell cycle regulation	irradiation sensitive expression	Fig. S2
hes1B	-	go_Sbre_v1_28994_1_1	yes	no	involved in transcriptional regulation	irradiation sensitive expression	Fig. S2
reep1	-	go_Sbre_v1_46185_1_1	yes	no	involved in organization of endoplasmic reticulum	irradiation sensitive expression	Fig. S2
BUB1	BUB protein kinase	go_Sbre_v1_33627_1_1	yes	no	involved in cell division	irradiation sensitive expression	Fig. S2
cdc1	cell division control protein 1	go_Sbre_v1_54308_1_1	yes	no	involved in cell cycle regulation	irradiation sensitive expression	Fig. S2
cyclin A	-	go_Sbre_v1_39265_1_1	yes	no	involved in cell cycle regulation	irradiation sensitive expression	Fig. S2
ddx24	DEAD-box helicase 24	go_Sbre_v1_29083_1_1	yes	no	nucleolar protein	irradiation sensitive expression	Fig. S2
pgbd2	piggyBac transposable element-derived protein	go_Sbre_v1_35409_1_2	yes	no	involved in DANN-binding	irradiation sensitive expression	Fig. S2
btf3l4A	transcription factor BTF3 homolog 4-like	go_Sbre_v1_17540_2_1	yes	no	involved in transcriptional regulation	irradiation sensitive expression	Fig. S2
mcm7	minichromosome maintenance complex component 7	go_Sbre_v1_41356_1_1	yes	no	involved in DNA replication	irradiation sensitive expression	Fig. S2
ntf1A	nucleolar transcription factor 1-A-like	go_Sbre_v1_21989_1_1	yes	no	involved in transcriptional regulation	irradiation sensitive expression	Fig. S2
AurkA	aurora kinase A	go_Sbre_v1_30931_1_1	yes	no	involved in cell cycle regulation	irradiation sensitive expression	Fig. S2
btf3l4B	transcription factor BTF3 homolog 4-like	go_Sbre_v1_72512_2_1	yes	no	involved in transcriptional regulation	irradiation sensitive expression	Fig. S2
cdc5	cell division cycle protein 5	go_Sbre_v1_29100_1_1	yes	no	involved in cell cycle regulation	irradiation sensitive expression	Fig. S2
ddx39	DEAD-box helicase 39	go_Sbre_v1_13939_1_2	yes	no	involved in mRNA processing	irradiation sensitive expression	Fig. S2
FBL	fibrillarin	go_Sbre_v1_70245_1_1	yes	yes	involved in ribosomal biogenesis	irradiation sensitive expression	Fig. 4, S2, S6
nop60B	Nucleolar protein at 60B	go_Sbre_v1_31025_1_1	yes	no	involved in ribosomal biogenesis	irradiation sensitive expression	Fig. S2
CAV1	caveolin-1-like	go_Sbre_v1_24499_1_1	no	yes	marker cluster 0	CAV+ cells	Fig. 3
GM1	gut marker 1 (newly identified gene)	go_Sbre_v1_44801_2_1	no	yes	marker clusters 1 and 2	intestinal cells I	Figs. 3, 4, S6
PKD2	polycystic kidney disease 2-like 1 protein	go_Sbre_v1_46120_1_1	no	yes	marker cluster 3	ciliated receptors	Fig. 3
C4M1	cluster 4 marker 1 (newly identified gene)	go_Sbre_v1_33587_1_1	no	yes	marker cluster 4	stem cells	Figs. 3, 4, 5, S4, S6
EM1	epidermal marker 1 (newly identified gene)	go_Sbre_v1_33529_1_1	no	yes	marker cluster 5	epidermis	Figs. 3, 4, S6
FABP7	fatty acid-binding protein FABP, putative	go_Sbre_v1_71348_1_1	no	yes	marker cluster 6	intestinal cells II	Fig. 3
UNC13C	unc-13 homolog A	go_Sbre_v1_59201_1_3	no	yes	marker cluster 7 (neuronal)	neurons I	Fig. 3
TropT	Troponin T	go_Sbre_v1_3046_1_1	no	yes	marker cluster 7 (muscular)	muscles	Fig. 3
SYT16	synaptotagmin 16	go_Sbre_v1_46882_1_1	no	yes	marker cluster 8	nerve cord neurons	Fig. 3
SLC4A7	solute carrier family 4, sodium bicarbonate cotransporter, member 8	go_Sbre_v1_49340_1_1	no	yes	marker cluster 9	protonephridial cells	Figs. 3, 4, S6
SLC26A2	sulfate transporter-like	go_Sbre_v1_42338_1_1	no	yes	marker cluster 10	hindgut cells	Fig. 3
ST14	-	go_Sbre_v1_49741_1_4	no	yes	marker cluster 11	anterior gut glands	Fig. 3
RBM24	RNA-binding protein 24-A-like	go_Sbre_v1_13181_1_1	no	yes	marker cluster 12	pharyngeal cells I	Fig. 3
MEF2C	myocyte-specific enhancer factor 2C-like	go_Sbre_v1_60464_1_1	no	yes	marker cluster 13	brain neurons	Fig. 3
MRC1	-	go_Sbre_v1_66082_1_1	no	yes	marker cluster 14	pharyngeal cells II	Fig. 3
Kazal1	-	go_Sbre_v1_11346_1_1	no	yes	marker cluster 15	trunk gut glands	Fig. 3
PM1	parenhyme marker 1 (newly identified gene)	go_Sbre_v1_65535_1_2	no	yes	marker cluster 16	parenchyme	Fig. 3
C17M1	cluster 17 marker 1 (newly identified gene)	go_Sbre_v1_22719_1_1	no	yes	marker cluster 17	frontal cells	Fig. 3
HH2A	histone H2A	go_Sbre_v1_5508_3_1	no	yes	marker cluster 4	stem cells	Fig. 4
rootletin	-	go_Sbre_v1_57102_1_1	no	yes	marker cluster 5	epidermis	Fig. 4
piwiA	-	go_Sbre_v1_60518_1_1	no	yes	component of the germline multipotency program	GMP	Figs. 4, 5, S6
piwiB	-	go_Sbre_v1_45001_1_1	no	yes	component of the germline multipotency program	GMP	Figs. 4, 5
vasa	-	go_Sbre_v1_33607_1_1	no	yes	component of the germline multipotency program	GMP	Fig. 4
nanos	-	go_Sbre_v1_51317_2_1	no	yes	component of the germline multipotency program	GMP	Figs. 4, S6
bruno-like	-	go_Sbre_v1_43921_1_2	no	yes	component of the germline multipotency program	GMP	not shown

## Sheet: SD4
cluster	cell type	gene ID	blast description	Egg Nogg	log2_FC	p-value	irradiation sensitivity	comments
0	CAV+ cells	go_Sbre_v1_5508_3_1	histone H2A	histone H2A	0.203781	0.00980242	yes	only subcluster, shared with cluster 4
0	CAV+ cells	go_Sbre_v1_64672_1_2	uncharacterized LOC106162206	GPR133	0.504582	1.28197e-17	no	shared with cluster 3
0	CAV+ cells	go_Sbre_v1_50880_1_2	-	-	0.413665	7.82165e-17	no	shared with cluster 4
0	CAV+ cells	go_Sbre_v1_59929_1_1	-	-	0.630947	1.49736e-12	no	shared with some cells in cluster 5
0	CAV+ cells	go_Sbre_v1_62486_2_1	-	-	0.526652	5.55638e-17	no	shared with clusters 1 and 5
0	CAV+ cells	go_Sbre_v1_25376_1_1	-	-	1.55357	0.661219	no	few cells
0	CAV+ cells	go_Sbre_v1_64997_1_2	-	-	0.474921	2.16015e-10	no	shared with some cells in clusters 5 and 1
0	CAV+ cells	go_Sbre_v1_22681_1_2	Histone H3c	Histone H3	0.577473	3.51552e-15	yes	only subcluster, shared with some cells in clusters in 1 and 4
0	CAV+ cells	go_Sbre_v1_63871_1_7	-	polycystic kidney disease protein 1-like	0.804096	1.41705e-13	yes	only subcluster, shared with some cells in clusters in 1 and 5
0	CAV+ cells	go_Sbre_v1_62281_1_1	netrin 1	NTN1	0.783572	0.225277	no
0	CAV+ cells	go_Sbre_v1_24499_1_1	caveolin-1-like	CAV1	-0.481305	0.79762	no
0	CAV+ cells	go_Sbre_v1_44866_2_1	CUGBP Elav-like family member 3-B	CELF4	0.250496	8.47724e-12	no	shared with clusters 3, 7 and 13
0	CAV+ cells	go_Sbre_v1_64616_1_4	twitchin-like	unc-22	0.128574	0.0109239	no	subcluster, shared with cluster 7
0	CAV+ cells	go_Sbre_v1_49156_1_2	leukocyte receptor cluster member 8 homolog	LENG8	0.23017	4.26587e-12	no	shared with clusters 1, 2, 8, 10, 11, 13, 14
0	CAV+ cells	go_Sbre_v1_57843_2_1	kinesin-like protein KIF26B	KIF26B	0.319557	3.09213e-08	no	shared with cluster 5, 7 and 8
0	CAV+ cells	go_Sbre_v1_5506_1_1	histone H2A	Histone_H2A_C	0.131199	0.125407	no	subcluster, shared with cluster 4
0	CAV+ cells	go_Sbre_v1_5507_2_1	histone H2A	Histone_H2A_C	0.0961444	0.227136	yes	subcluster, shared with cluster 4
0	CAV+ cells	go_Sbre_v1_677_1_1	-	-	0.498074	3.12916e-06	yes	subcluster, shared with cluster 4
0	CAV+ cells	go_Sbre_v1_5755_1_1	histone H2B-like	histone	0.35914	0.0110894	yes	subcluster, shared with cluster 4
0	CAV+ cells	go_Sbre_v1_32395_1_1	-	-	0.174107	0.229032	yes	subcluster, shared with cluster 4
0	CAV+ cells	go_Sbre_v1_35308_1_1	histone H3,1/H3,2-like	HIST1H3B	0.306961	0.000903889	yes	subcluster, shared with cluster 4
0	CAV+ cells	go_Sbre_v1_5756_2_1	histone H2B-like	Histone	0.181	0.0722449	yes	subcluster, shared with cluster 4
0	CAV+ cells	go_Sbre_v1_22527_1_1	-	-	0.103811	0.64252	yes	subcluster, shared with cluster 4
0	CAV+ cells	go_Sbre_v1_65158_1_9	fibroblast growth factor receptor 2-like	FGFR4	0.218535	0.155414	yes	subcluster, shared with cluster 4
0	CAV+ cells	go_Sbre_v1_28994_1_1	transcription factor HES-1-B	HES1	0.296519	0.143544	yes	subcluster, shared with cluster 4
0	CAV+ cells	go_Sbre_v1_43360_1_1	methionyl aminopeptidase 2	METAP2	0.241697	0.00026348	yes	subcluster, shared with cluster 4
0	CAV+ cells	go_Sbre_v1_53747_1_1	protocadherin-11 X-linked-like	Cadherin	-0.897633	0.0463574	no	shared with clusters 8, 9, 13, 15 and 16
0	CAV+ cells	go_Sbre_v1_61381_1_1	polycystic kidney disease protein 1-like 2-like	-	0.786112	8.00485e-12	yes	shared with clusters 1 and 5
0	CAV+ cells	go_Sbre_v1_63348_3_1	brain tumor protein-like	brat	0.375228	0.000465462	yes	subcluster, shared with subclusters in 1, 4 and 5
0	CAV+ cells	go_Sbre_v1_39452_1_1	RNA binding motif protein 38	RBM38	0.38413	7.02851e-13	no	shared with some cells in clusters 1, 5 and 7
0	CAV+ cells	go_Sbre_v1_46657_3_6	protein unc-13 homolog A-like	UNC13C	0.201661	3.9982e-05	no	shared with cluster 3, 7 and 13
0	CAV+ cells	go_Sbre_v1_28996_1_1	-	-	-0.934676	3.32411e-21	yes	subcluster shared with cluster 5
1	intestinal cells I	go_Sbre_v1_44801_2_1	-	-	2.89775	8.46541e-225	no	shared with cluster 2
1	intestinal cells I	go_Sbre_v1_55025_1_2	Malate synthase	icl-1	2.36663	3.13169e-207	no	shared with clusters 2 and 10
1	intestinal cells I	go_Sbre_v1_62338_2_2	-	-	2.04741	4.7009e-66	no	shared with cluster 2
1	intestinal cells I	go_Sbre_v1_20214_1_1	-	-	1.0692	2.23193e-133	no	shared with cluster 2
1	intestinal cells I	go_Sbre_v1_56423_1_1	-	-	1.0521	9.77087e-53	no	shared with clusters 2 and 10
1	intestinal cells I	go_Sbre_v1_64799_2_1	CUB and sushi domain-containing protein 2-like	SELP	2.80256	4.47248e-09	no	only subpopulation
1	intestinal cells I	go_Sbre_v1_47972_1_1	-	-	1.55342	8.02495e-18	no	shared with cluster 2
1	intestinal cells I	go_Sbre_v1_50438_1_2	acyl-CoA synthetase long-chain family member 4	ACSL4	1.40968	2.95688e-34	no	shared with clusters 2 and 10
1	intestinal cells I	go_Sbre_v1_52513_2_1	S-adenosylmethionine decarboxylase	AMD1	1.56614	8.92404e-108	no	shared with clusters 2 and 10
1	intestinal cells I	go_Sbre_v1_62054_1_1	macrophage mannose receptor 1-like	-	1.60563	3.45288e-39	no	shared with clusters 2 and 10
1	intestinal cells I	go_Sbre_v1_64926_2_1	macrophage mannose receptor 1-like	-	1.91598	3.62864e-111	no	shared with clusters 2 and 10
1	intestinal cells I	go_Sbre_v1_70306_1_1	solute carrier family 35 member C1	SLC35C1	1.61221	2.04042e-191	no	shared with clusters 2 and 10
1	intestinal cells I	go_Sbre_v1_58534_1_1	-	-	1.63551	6.06679e-131	no	shared with clusters 2 and 10
1	intestinal cells I	go_Sbre_v1_39330_1_2	kynureninase	KYNU	1.22088	5.92728e-46	no	shared with clusters 2 and 10
1	intestinal cells I	go_Sbre_v1_65400_1_1	protein mesh	AMOP	1.66215	5.76247e-141	yes	shared with clusters 2 and 10
1	intestinal cells I	go_Sbre_v1_5811_3_1	cathepsin L1-like	-	0.656146	0.0029958	no	shared with clusters 2 and 10
1	intestinal cells I	go_Sbre_v1_64944_1_1	rootletin-like	CROCC	0.819759	0.00121532	no	shared with clusters 2 and 10
1	intestinal cells I	go_Sbre_v1_24765_1_1	hematopoietic prostaglandin D synthase-like	Glutathione S-transferase	0.411955	3.94412e-06	yes	shared with clusters 2 and 6, intestinal marker in Smed
1	intestinal cells I	go_Sbre_v1_27262_1_1	fatty acid binding protein 3, muscle and heart (mammary-derived growth inhibitor)	FABP3	0.883783	8.0014e-42	no	shared with clusters 2 and 6, intestinal marker in Smed
1	intestinal cells I	go_Sbre_v1_41599_1_1	serum/glucocorticoid regulated kinase 3	SGK3	1.05114	1.42433e-10	no	shared with clusters 2, 6, 10 and 11, intestinal marker in Smed
1	intestinal cells I	go_Sbre_v1_60985_1_1	actin, beta	ACTB	0.219086	2.35566e-07	yes	shared with clusters 2, 5 and 6
1	intestinal cells I	go_Sbre_v1_13266_1_1	cathepsin B endopeptidase, putative	CTSB	0.721684	0.0022766	no	shared with clusters 2, 6 and 10
1	intestinal cells I	go_Sbre_v1_987_1_1	galectin-9-like	LGALS9	1.24095	9.74038e-123	no	shared with clusters 2, 6, 10 and 11
1	intestinal cells I	go_Sbre_v1_30659_1_1	cathepsin L1-like	-	0.45557	0.00263873	no	shared with clusters 2, 10 and 16
1	intestinal cells I	go_Sbre_v1_23278_1_1	gastric triacylglycerol lipase-like	Abhydrolase_1	1.22039	2.20965e-06	no	shared with cluster 2
1	intestinal cells I	go_Sbre_v1_21005_1_1	cathepsin L1-like	CTSL	0.666155	0.00974603	no	shared with cluster 2, cathepsin+ and intestinal marker in Smed
1	intestinal cells I	go_Sbre_v1_5812_4_1	cathepsin L1-like	-	1.10283	3.37648e-11	no	shared with cluster 2, cathepsin+ and intestinal marker in Smed
1	intestinal cells I	go_Sbre_v1_16328_1_1	aldehyde dehydrogenase 1 family member A1	-	0.558988	6.22838e-17	no	shared with clusters 2, 6, 10, 11, 15; intestinal marker in Smed
1	intestinal cells I	go_Sbre_v1_62486_2_1	-	-	0.077888	0.873968	no	shared with clusters 0 and 5
1	intestinal cells I	go_Sbre_v1_15296_1_1	long-chain-fatty-acid--CoA ligase 1-like	ACSL6	1.13252	1.69145e-16	no	shared with clusters 2 and 10, cathepsin+ marker in Smed
1	intestinal cells I	go_Sbre_v1_61381_1_1	polycystic kidney disease protein 1-like 2-like	-	0.129456	0.713049	yes	shared with clusters 0 and 5
1	intestinal cells I	go_Sbre_v1_63348_3_1	brain tumor protein-like	brat	-0.285703	0.012308	yes	subcluster, shared with clusters subclusters in 0, 4 and 5
1	intestinal cells I	go_Sbre_v1_39452_1_1	RNA binding motif protein 38	RBM38	-0.0845905	0.0549119	no	shared with clusters 0 and some cells in clusters 5 and 7
1	intestinal cells I	go_Sbre_v1_22681_1_2	Histone H3c	Histone H3	-0.115382	0.00396988	yes	only subcluster, shared with clusters some cells in clusters 0 and 4
1	intestinal cells I	go_Sbre_v1_60275_1_1	Krueppel-like factor 10	KLF11	1.32266	5.71993e-45	no	shared with cluster 2
2	intestinal cells I	go_Sbre_v1_987_1_1	galectin-9-like	LGALS9	1.39904	1.37227e-109	no	shared with clusters 1, 6, 10 and 11
2	intestinal cells I	go_Sbre_v1_23997_3_2	-	-	2.10379	4.82183e-101	no	shared with clusters 1
2	intestinal cells I	go_Sbre_v1_55081_2_6	multidrug and toxin extrusion protein 1-like	SLC47A1	2.69647	4.24746e-140	no	shared with some cells in cluster 1
2	intestinal cells I	go_Sbre_v1_46827_1_5	ATPase, H+ transporting, lysosomal V0 subunit A1	unc-32	2.35103	1.93823e-79	no
2	intestinal cells I	go_Sbre_v1_50750_1_2	Innexin inx-3	Innexin	1.76339	1.84965e-98	no
2	intestinal cells I	go_Sbre_v1_25969_1_1	angiotensin-converting enzyme	-	2.17156	3.07425e-63	no
2	intestinal cells I	go_Sbre_v1_61472_1_5	vesicular glutamate transporter 1-like	SLC17A6	1.49119	3.40886e-83	no
2	intestinal cells I	go_Sbre_v1_33466_1_1	cell death-inducing p53-target protein 1 homolog	-	1.50582	6.79732e-73	no
2	intestinal cells I	go_Sbre_v1_50438_1_2	acyl-CoA synthetase long-chain family member 4	ACSL4	1.96564	1.19434e-72	no	shared with clusters 1 and 10
2	intestinal cells I	go_Sbre_v1_52513_2_1	S-adenosylmethionine decarboxylase	AMD1	1.81265	4.43423e-107	no	shared with clusters 1 and 10
2	intestinal cells I	go_Sbre_v1_62054_1_1	macrophage mannose receptor 1-like	-	2.35337	8.99119e-109	no	shared with clusters 1 and 10
2	intestinal cells I	go_Sbre_v1_64926_2_1	macrophage mannose receptor 1-like	-	2.25825	6.98928e-136	no	shared with clusters 1 and 10
2	intestinal cells I	go_Sbre_v1_70306_1_1	solute carrier family 35 member C1	SLC35C1	1.65981	2.82038e-134	no	shared with clusters 1 and 10
2	intestinal cells I	go_Sbre_v1_58534_1_1	-	-	1.88853	3.35623e-137	no	shared with clusters 1 and 10
2	intestinal cells I	go_Sbre_v1_55025_1_2	Malate synthase	icl-1	2.24496	2.83477e-103	no	shared with clusters 1 and 10
2	intestinal cells I	go_Sbre_v1_39330_1_2	kynureninase	KYNU	1.64174	1.63767e-62	no	shared with clusters 1 and 10
2	intestinal cells I	go_Sbre_v1_65400_1_1	protein mesh	AMOP	1.81784	1.50072e-119	yes	shared with clusters 1 and 10
2	intestinal cells I	go_Sbre_v1_5811_3_1	cathepsin L1-like	-	2.1075	1.68752e-70	no	shared with clusters 1 and 10
2	intestinal cells I	go_Sbre_v1_64944_1_1	rootletin-like	Rootletin	1.9797	2.25624e-34	no	shared with clusters 1 and 10
2	intestinal cells I	go_Sbre_v1_24765_1_1	hematopoietic prostaglandin D synthase-like	Glutathione S-transferase	1.41498	2.12438e-62	yes	shared with clusters 1 and 6, intestinal marker in Smed
2	intestinal cells I	go_Sbre_v1_27262_1_1	fatty acid binding protein 3, muscle and heart (mammary-derived growth inhibitor)	FABP3	1.38798	6.04931e-83	no	shared with clusters 1 and 6, intestinal marker in Smed
2	intestinal cells I	go_Sbre_v1_41599_1_1	serum/glucocorticoid regulated kinase 3	SGK3	2.24375	1.90239e-92	no	shared with clusters 1, 6, 10 and 11, intestinal marker in Smed
2	intestinal cells I	go_Sbre_v1_60985_1_1	actin, beta	ACTB	0.340599	1.95992e-13	yes	shared with clusters 1, 5 and 6
2	intestinal cells I	go_Sbre_v1_13266_1_1	cathepsin B endopeptidase, putative	CTSB	2.1833	4.6347e-73	no	shared with clusters 1, 6 and 10
2	intestinal cells I	go_Sbre_v1_30659_1_1	cathepsin L1-like	-	1.68833	6.09678e-36	no	shared with clusters 1, 10 and 16
2	intestinal cells I	go_Sbre_v1_23278_1_1	gastric triacylglycerol lipase-like	Abhydrolase_1	2.48074	7.85843e-51	no	shared with clusters 1, cathepsin+ marker in Smed
2	intestinal cells I	go_Sbre_v1_21005_1_1	cathepsin L1-like	CTSL	1.99203	2.0928e-55	no	shared with clusters 1, cathepsin+ and intestinal marker in Smed
2	intestinal cells I	go_Sbre_v1_5812_4_1	cathepsin L1-like	-	2.13565	1.53626e-84	no	shared with clusters 1, cathepsin+ and intestinal marker in Smed
2	intestinal cells I	go_Sbre_v1_16328_1_1	aldehyde dehydrogenase 1 family member A1	-	1.06401	2.50467e-46	no	shared with clusters 1, 6, 10, 11, 15; intestinal marker in Smed
2	intestinal cells I	go_Sbre_v1_15296_1_1	long-chain-fatty-acid--CoA ligase 1-like	ACSL6	2.09965	1.83241e-79	no	shared with clusters 2 and 10, sathepsin+ marker in Smed
2	intestinal cells I	go_Sbre_v1_43485_1_1	sema domain, seven thrombospondin repeats (type 1 and type 1-like), transmembrane domain (TM) and short cytoplasmic domain, (semaphorin) 5B	SEMA5A	1.8548	4.16837e-20	no	shared with clusters 10 and 11
2	intestinal cells I	go_Sbre_v1_27471_1_1	semaphorin-5A-like	SEMA5A	3.10809	9.68088e-43	no
2	intestinal cells I	go_Sbre_v1_52045_1_1	plastin 3	PLS3	1.53226	2.38291e-18	no	shared with clusters 6, 10 and 15
2	intestinal cells I	go_Sbre_v1_54567_1_3	serpin B3-like	-	1.52745	1.33676e-20	no	shared with subcluster of cluster 3, parenhyme marker in Schistosoma
2	intestinal cells I	go_Sbre_v1_56508_4_1	serpin B3-like	-	3.02711	1.98798e-36	no	parenhyme marker in Schistosoma
2	intestinal cells I	go_Sbre_v1_36666_1_1	serpin B3-like	SERPINB6	1.33314	3.46961e-24	no	shared with subcluster of cluster 6, parenhyme marker in Schistosoma
2	intestinal cells I	go_Sbre_v1_60275_1_1	Krueppel-like factor 10	KLF11	1.63042	3.14566e-59	no	shared with cluster 2
2	intestinal cells I	go_Sbre_v1_41865_1_1	fatty acid elongase	-	2.24843	3.82367e-28	no
3	ciliated receptors	go_Sbre_v1_64672_1_2	uncharacterized LOC106162206	GPR133	1.43607	9.79719e-125	no	shared with some cells in cluster 0, similar Smed protein in neurons
3	ciliated receptors	go_Sbre_v1_39643_1_1	caveolin-1-like	CAV1	3.02404	4.59259e-165	no
3	ciliated receptors	go_Sbre_v1_46120_1_1	polycystic kidney disease 2-like 1 protein	PKD2	2.87	2.47959e-158	yes
3	ciliated receptors	go_Sbre_v1_13294_1_1	-	-	2.73973	1.9908e-123	no
3	ciliated receptors	go_Sbre_v1_48060_1_1	TWiK family of potassium channels protein 7-like	Ion channel	2.69626	8.23576e-92	no
3	ciliated receptors	go_Sbre_v1_50822_1_1	polycystic kidney disease 2-like 1 protein	PKD2	1.80656	7.80724e-73	no	Smed orthologs in neurons
3	ciliated receptors	go_Sbre_v1_52763_2_1	synaptotagmin 1	SYT2	1.71936	9.48665e-85	no	shared with Smed neurons
3	ciliated receptors	go_Sbre_v1_42251_1_1	tektin-4-like	TEKT4	1.91334	6.81012e-21	no	only subcluster
3	ciliated receptors	go_Sbre_v1_24236_1_1	tektin-2-like	TEKT2	2.09848	1.50882e-49	no
3	ciliated receptors	go_Sbre_v1_61549_5_1	polycystic kidney disease protein 1-like 2	PKD1L2	2.48903	6.08772e-151	yes	Smed orthologs in neurons
3	ciliated receptors	go_Sbre_v1_23853_1_1	intermediate filament protein ifa-1	Belongs to the intermediate filament family	1.78353	7.24419e-45	no	epidermal marker in Smed
3	ciliated receptors	go_Sbre_v1_48409_1_3	intermediate filament protein ifa-1	Belongs to the intermediate filament family	1.58969	1.10709e-26	no	only subcluster, epidermal marker in Smed
3	ciliated receptors	go_Sbre_v1_29932_1_1	polycystin-2-like	PKD2	2.46946	6.51933e-157	yes	Smed orthologs in neurons
3	ciliated receptors	go_Sbre_v1_11842_1_1	tektin-3-like	TEKT3	1.48906	2.40226e-29	no	shared with cluster 5
3	ciliated receptors	go_Sbre_v1_23414_1_1	tektin-1-like	TEKT1	0.623091	0.000106502	no	shared with cluster 5
3	ciliated receptors	go_Sbre_v1_65261_1_7	latrophilin 2	GPR133	2.06246	2.90741e-69	no	Smed orthologs in neurons
3	ciliated receptors	go_Sbre_v1_10965_1_1	selenoprotein W, 1	SEPW1	0.881425	6.15282e-12	no	shared with cluster 5, in Smed in neurons and epidermis
3	ciliated receptors	go_Sbre_v1_12946_1_1	calmodulin	-	2.912	3.64931e-65	no	Smed orthologs in neurons
3	ciliated receptors	go_Sbre_v1_15175_1_1	Tctex1 domain containing 1	TCTEX1D1	2.75855	7.59696e-65	no	shared with Smed neurons
3	ciliated receptors	go_Sbre_v1_2069_1_1	synaptotagmin-4-like	SYT11	0.533402	3.11641e-09	no
3	ciliated receptors	go_Sbre_v1_21865_1_1	zinc finger protein 230-like	FEZF2	2.18306	3.06289e-25	no	shared with cluster Smed neurons
3	ciliated receptors	go_Sbre_v1_60253_1_2	rootletin	CROCC	0.434989	0.0165472	no	shared with clusters 5 and 8
3	ciliated receptors	go_Sbre_v1_46865_1_1	ciliary rootlet coiled-coil, rootletin	CROCC	0.000979383	0.324255	no	shared with clusters 5 and 9
3	ciliated receptors	go_Sbre_v1_55601_1_4	ciliary rootlet coiled-coil, rootletin	CROCC	0.938623	4.33555e-22	no	shared with cluster 5
3	ciliated receptors	go_Sbre_v1_41891_1_1	ciliary rootlet coiled-coil, rootletin	CROCC	0.969671	6.41777e-11	no	shared with cluster 5
3	ciliated receptors	go_Sbre_v1_44866_2_1	CUGBP Elav-like family member 3-B	CELF4	0.265	1.86169e-05	no	shared with clusters 0, 7 and 13
3	ciliated receptors	go_Sbre_v1_43364_1_1	cathepsin B endopeptidase, putative	CTSB	0.594407	3.35045e-07	no	subcluster, shared with cluster 5
3	ciliated receptors	go_Sbre_v1_41581_1_1	cathepsin L1-like	-	0.473891	5.61501e-06	no	subcluster, shared with cluster 5
3	ciliated receptors	go_Sbre_v1_45797_1_1	semaphorin-1A-like	Belongs to the semaphorin family	1.15994	7.61116e-14	no
3	ciliated receptors	go_Sbre_v1_58971_1_2	forkhead-associated domain-containing protein 1-like	FHAD1	2.04386	6.80065e-13	no
3	ciliated receptors	go_Sbre_v1_59837_5_2	forkhead box protein J3-like	FOXJ2	1.39886	1.95854e-10	no
3	ciliated receptors	go_Sbre_v1_53723_1_1	plastin-3	PLS3	1.7259	6.19053e-18	no	shared with cluster 13
3	ciliated receptors	go_Sbre_v1_46657_3_6	protein unc-13 homolog A-like	UNC13C	0.49808	1.22532e-08	no	shared with clusters 0, 7 and 13, Smed othrologs in neurons
3	ciliated receptors	go_Sbre_v1_63210_1_1	neurexin-1	NRXN2	1.84175	2.72823e-17	no
3	ciliated receptors	go_Sbre_v1_28937_1_1	Putative complexin-1	CPLX1	1.66131	5.31207e-37	no	shared with subclusters 7.1 and 7.2, neuronal marker in Schistosoma
3	ciliated receptors	go_Sbre_v1_54567_1_3	serpin B3-like	-	-0.124927	0.861806	no	only in subcluster, shared with cluster 2, parenhyme marker in Schistosoma
4	stem cells	go_Sbre_v1_72615_1_1	ribosomal protein S25	RPS25	1.47387	4.65996e-71	yes	shared with planarian neoblast
4	stem cells	go_Sbre_v1_66895_1_1	60S ribosomal protein L35a-like	RPL35A	1.68051	5.24427e-64	yes	shared with planarian neoblast
4	stem cells	go_Sbre_v1_727_1_1	ribosomal protein S12	RPS12	2.07155	1.6583e-74	yes	shared with planarian neoblast
4	stem cells	go_Sbre_v1_71305_1_1	60S ribosomal protein L30	rpl30	1.70746	4.06129e-82	yes	shared with planarian neoblast
4	stem cells	go_Sbre_v1_69059_1_1	60S ribosomal protein L13a-like	RPL13A	1.50234	4.73577e-72	yes	shared with planarian neoblast
4	stem cells	go_Sbre_v1_680_1_1	60S ribosomal protein L27a-like	RPL27A	1.58123	3.73816e-90	yes	shared with planarian neoblast
4	stem cells	go_Sbre_v1_67963_1_1	ribosomal protein S5	RPS5	2.10685	5.82561e-65	yes	shared with planarian neoblast
4	stem cells	go_Sbre_v1_3294_1_1	60S ribosomal protein L23	RPL23	1.76403	1.17579e-35	yes	shared with planarian neoblast
4	stem cells	go_Sbre_v1_67966_1_1	GA15451 gene product from transcript GA15451-RA	RPL19	1.14772	4.55336e-70	yes	shared with planarian neoblast
4	stem cells	go_Sbre_v1_6304_1_1	ribosomal protein L3	RPL3	1.22363	2.6418e-62	yes	shared with planarian neoblast
4	stem cells	go_Sbre_v1_71310_1_1	ribosomal protein S19	RPS19	1.45106	7.39286e-68	yes	shared with planarian neoblast
4	stem cells	go_Sbre_v1_23923_1_1	NSA2 ribosome biogenesis homolog (S, cerevisiae)	NSA2	1.91552	1.10834e-42	yes	shared with planarian neoblast
4	stem cells	go_Sbre_v1_67196_1_1	pescadillo ribosomal biogenesis factor 1	PES1	1.47655	9.80516e-13	yes
4	stem cells	go_Sbre_v1_628_1_1	60S ribosomal protein L9-like	RPL9	1.30982	7.75377e-64	yes	shared with planarian neoblast
4	stem cells	go_Sbre_v1_10902_1_1	heat shock protein family A (Hsp70) member 9	HSP70	1.31781	3.03983e-28	yes	shared with planarian neoblast
4	stem cells	go_Sbre_v1_11171_1_1	chaperonin containing TCP1, subunit 7 (eta)	CCT7	1.00249	2.74047e-17	yes	shared with planarian neoblast
4	stem cells	go_Sbre_v1_11585_1_1	THO complex subunit 4-like	ALYREF	0.756529	1.88781e-09	yes	shared with planarian neoblast
4	stem cells	go_Sbre_v1_1172_1_1	elongation factor 1-beta'	EEF1B2	1.34798	2.03e-49	yes	shared with planarian neoblast and epidermis
4	stem cells	go_Sbre_v1_119_1_1	small ubiquitin-like modifier 2	SUMO2	1.03695	4.82556e-22	yes	shared with planarian neoblast
4	stem cells	go_Sbre_v1_11930_1_1	60S acidic ribosomal protein P0-like	RPLP0	1.57387	1.82321e-55	yes	shared with planarian neoblast
4	stem cells	go_Sbre_v1_12072_1_1	protein wos2-like	PTGES3	1.34641	3.29075e-23	yes	shared with planarian neoblast
4	stem cells	go_Sbre_v1_13229_1_1	ribosomal protein S5	RPS5	1.52908	2.341e-65	yes	shared with planarian neoblast
4	stem cells	go_Sbre_v1_13250_2_1	Universal minicircle sequence binding protein	-	1.4289	3.11585e-36	yes	shared with planarian neoblast
4	stem cells	go_Sbre_v1_13252_1_1	60S ribosomal protein L37a	RPL37A	1.60594	1.80491e-64	yes	shared with planarian neoblast
4	stem cells	go_Sbre_v1_135_1_1	60S ribosomal protein L17	RPL17	1.5621	1.19234e-78	yes	shared with planarian neoblast
4	stem cells	go_Sbre_v1_13643_1_1	RNA-binding protein PNO1-like	PNO1	1.87883	8.61797e-52	yes	shared with planarian neoblast
4	stem cells	go_Sbre_v1_14080_1_1	tubulin alpha 1c	Tubulin	1.89248	4.08715e-25	yes	shared with planarian neoblast
4	stem cells	go_Sbre_v1_14842_1_1	eukaryotic translation initiation factor 3, subunit D	EIF3D	1.81068	3.85662e-17	yes	shared with planarian neoblast
4	stem cells	go_Sbre_v1_62528_1_2	heterogeneous nuclear ribonucleoprotein 27C	DAZAP1	0.767621	2.99044e-20	yes	shared with planarian neoblast
4	stem cells	go_Sbre_v1_70245_1_1	fibrillarin	FBL	1.72694	1.57815e-49	yes	shared with subcluster in cluster 0
4	stem cells	go_Sbre_v1_40954_1_1	G2/mitotic-specific cyclin-B-like	CCNB1	3.02356	8.822e-22	yes	only in subcluster
4	stem cells	go_Sbre_v1_1172_1_1	elongation factor 1-beta'	EEF1B2	1.34798	2.03e-49	yes	shared with clusters 5 and 6
4	stem cells	go_Sbre_v1_22647_1_1	stress-sensitive B	slc25a4	0.659701	4.05851e-31	yes	shared with clusters 5 and 6
4	stem cells	go_Sbre_v1_23887_1_1	translationally-controlled tumor protein	TPT1	1.31611	2.34847e-40	yes	shared with cluster 5
4	stem cells	go_Sbre_v1_3361_1_1	elongation factor 2-like	EEF2	1.10543	1.74953e-51	yes	shared with clusters 5 and 6
4	stem cells	go_Sbre_v1_3372_1_1	eukaryotic translation elongation factor 1 alpha 2	EEF1A1	0.729001	1.24991e-72	yes	shared with clusters 5 and 6
4	stem cells	go_Sbre_v1_65817_1_1	40S ribosomal protein S2	RPS24	1.17229	4.28224e-56	yes	only in subcluster
4	stem cells	go_Sbre_v1_67958_1_1	60S ribosomal protein L6-like	RPL6	1.29206	1.04676e-50	yes	only in subcluster
4	stem cells	go_Sbre_v1_71320_1_1	60S ribosomal protein L18	RPL18	1.39864	3.45977e-55	yes	only in subcluster
4	stem cells	go_Sbre_v1_810_1_1	40S ribosomal protein S3	RPS3	1.40224	5.18403e-71	yes	only in subcluster
4	stem cells	go_Sbre_v1_5506_1_1	histone H2A	Histone_H2A_C	1.26115	3.03746e-51	no	shared with cluster 0
4	stem cells	go_Sbre_v1_5507_2_1	histone H2A	Histone_H2A_C	1.22507	5.61104e-51	yes	shared with cluster 0
4	stem cells	go_Sbre_v1_677_1_1	-	-	1.50297	9.77652e-52	yes	shared with cluster 0
4	stem cells	go_Sbre_v1_5755_1_1	histone H2B-like	histone	1.55465	3.5983e-52	yes	shared with cluster 0
4	stem cells	go_Sbre_v1_32395_1_1	-	-	1.54522	1.86368e-45	yes	shared with cluster 0
4	stem cells	go_Sbre_v1_35308_1_1	histone H3,1/H3,2-like	HIST1H3B	1.29	3.51992e-50	yes	shared with cluster 0
4	stem cells	go_Sbre_v1_5756_2_1	histone H2B-like	Histone	1.34003	4.07111e-42	yes	shared with cluster 0
4	stem cells	go_Sbre_v1_22527_1_1	-	-	1.27638	5.42071e-24	yes	shared with cluster 0
4	stem cells	go_Sbre_v1_65158_1_9	fibroblast growth factor receptor 2-like	FGFR4	1.4828	2.16302e-33	yes	shared with cluster 0
4	stem cells	go_Sbre_v1_28994_1_1	transcription factor HES-1-B	HES1	1.77049	3.06644e-32	yes	shared with cluster 0
4	stem cells	go_Sbre_v1_43360_1_1	methionyl aminopeptidase 2	METAP2	0.883889	2.13973e-23	yes	shared with cluster 0
4	stem cells	go_Sbre_v1_63348_3_1	brain tumor protein-like	brat	0.527684	5.5007e-05	yes	subcluster, shared with subclusters in clusters 0, 1 and 5
4	stem cells	go_Sbre_v1_22681_1_2	Histone H3c	Histone H3	1.37545	2.48026e-60	yes	shared with some cells in clusters 0 and 1
4	stem cells	go_Sbre_v1_5508_3_1	histone H2A	histone H2A	1.24854	5.7013e-53	yes	shared with cluster 0
4	stem cells	go_Sbre_v1_23812_1_2	zinc finger protein 7	-	1.38939	3.98366e-83	yes	shared with planarian neoblast
4	stem cells	go_Sbre_v1_634_1_1	heat shock protein 90kDa alpha family class A member 1	Heat shock protein	0.627014	3.34733e-45	yes	shared with cluster 5
5	epidermis	go_Sbre_v1_42773_1_2	dynein light chain 2, cytoplasmic-like	DYNLL2	1.10829	2.98607e-25	no	epidermal marker in Smed
5	epidermis	go_Sbre_v1_36822_1_1	-	-	1.06568	5.72702e-34	no
5	epidermis	go_Sbre_v1_33529_1_1	-	-	1.32966	1.31573e-17	no
5	epidermis	go_Sbre_v1_24767_3_1	hematopoietic prostaglandin D synthase	GST_C_3	2.04617	9.22733e-73	yes	only in subcluster
5	epidermis	go_Sbre_v1_3874_1_1	-	-	2.27026	1.32429e-69	no
5	epidermis	go_Sbre_v1_59245_2_1	-	-	1.62603	1.17794e-67	no
5	epidermis	go_Sbre_v1_47027_1_1	-	-	1.76016	5.73888e-51	no
5	epidermis	go_Sbre_v1_49370_2_2	-	-	2.74268	2.60317e-79	yes	only in subcluster
5	epidermis	go_Sbre_v1_51409_1_1	-	-	1.88637	5.01743e-73	yes	only in subcluster
5	epidermis	go_Sbre_v1_20902_1_1	-	-	2.74876	2.50973e-67	yes	only in subcluster
5	epidermis	go_Sbre_v1_38141_3_1	cytochrome c oxidase subunit I	COX1	1.40704	1.93153e-60	yes	only in subcluster
5	epidermis	go_Sbre_v1_38143_2_1	NADH dehydrogenase subunit 1	ND1	1.90684	1.89467e-48	yes	only in subcluster
5	epidermis	go_Sbre_v1_28996_1_1	-	-	1.48078	1.26288e-85	yes	only in subcluster, shared with cluster 0
5	epidermis	go_Sbre_v1_66882_1_1	-	-	1.70032	1.75631e-69	yes	only in subcluster
5	epidermis	go_Sbre_v1_49884_3_1	calpain-B	Calpain_III	1.69769	8.56363e-79	yes	only in subcluster
5	epidermis	go_Sbre_v1_36115_1_1	repressed by EFG1 protein 1-like	glipr2	1.74045	1.17206e-31	yes	only in subcluster
5	epidermis	go_Sbre_v1_42101_1_1	intermediate filament protein ifa-1	-	1.54519	3.47814e-52	yes	only in subcluster, epidermal marker in Smed
5	epidermis	go_Sbre_v1_39116_1_1	annexin A6-like	annexin A6	1.75544	1.09894e-48	yes	only in subcluster
5	epidermis	go_Sbre_v1_11842_1_1	tektin-3-like	TEKT3	1.31718	4.86317e-16	no	shared with cluster 3
5	epidermis	go_Sbre_v1_23414_1_1	tektin-1-like	TEKT1	1.32932	9.50032e-13	no	shared with cluster 3
5	epidermis	go_Sbre_v1_40166_1_1	tektin-2-like	TEKT2	0.947504	3.07698e-07	no	shared with cluster 8
5	epidermis	go_Sbre_v1_10965_1_1	selenoprotein W, 1	SEPW1	0.738015	2.10867e-07	no	shared with cluster 3, in Smed in neurons and epidermis
5	epidermis	go_Sbre_v1_60253_1_2	rootletin	CROCC	1.00877	6.90259e-06	no	shared with clusters 3 and 8
5	epidermis	go_Sbre_v1_46865_1_1	ciliary rootlet coiled-coil, rootletin	CROCC	1.00759	1.17497e-11	no	shared with clusters 3 and 9
5	epidermis	go_Sbre_v1_57102_1_1	ciliary rootlet coiled-coil, rootletin	CROCC	1.40846	1.80687e-31	no
5	epidermis	go_Sbre_v1_38727_1_1	rootletin-like	CROCC	1.24009	7.50225e-25	no
5	epidermis	go_Sbre_v1_55601_1_4	ciliary rootlet coiled-coil, rootletin	CROCC	0.807239	1.51576e-14	no	shared with cluster 5
5	epidermis	go_Sbre_v1_41891_1_1	ciliary rootlet coiled-coil, rootletin	CROCC	1.42191	2.20547e-18	no	shared with cluster 3
5	epidermis	go_Sbre_v1_1172_1_1	elongation factor 1-beta'	EEF1B2	1.05246	5.04034e-23	yes	shared with clusters 4 and 6
5	epidermis	go_Sbre_v1_22647_1_1	stress-sensitive B	slc25a4	0.942848	5.09385e-38	yes	shared with clusters 4 and 6
5	epidermis	go_Sbre_v1_23887_1_1	translationally-controlled tumor protein	TPT1	1.36889	4.03758e-38	yes	shared with cluster 4
5	epidermis	go_Sbre_v1_3361_1_1	elongation factor 2-like	EEF2	0.423892	1.5702e-06	yes	shared with clusters 4 and 6
5	epidermis	go_Sbre_v1_3372_1_1	eukaryotic translation elongation factor 1 alpha 2	EEF1A1	0.564714	1.20485e-33	yes	shared with clusters 4 and 6
5	epidermis	go_Sbre_v1_60985_1_1	actin, beta	ACTB	0.696645	3.48021e-32	yes	shared with clusters 1, 2 and 6
5	epidermis	go_Sbre_v1_43364_1_1	cathepsin B endopeptidase, putative	CTSB	1.01173	7.21725e-16	no	only in subcluster, shared with cluster 3
5	epidermis	go_Sbre_v1_41581_1_1	cathepsin L1-like	-	0.544845	2.30527e-05	no	only in subcluster, shared with cluster 3
5	epidermis	go_Sbre_v1_62486_2_1	-	-	0.723191	7.3365e-12	no	shared with clusters 0 and 1
5	epidermis	go_Sbre_v1_59929_1_1	-	-	0.746468	8.46927e-06	no	only in subcluster, shared with cluster 0
5	epidermis	go_Sbre_v1_57843_2_1	kinesin-like protein KIF26B	KIF26B	-0.196645	0.0574904	no	shared with clusters 0, 7 and 8
5	epidermis	go_Sbre_v1_58496_1_1	ephrin type-B receptor 1-B	EPHA6	1.07802	4.04095e-05	no	shared with cluster 9
5	epidermis	go_Sbre_v1_61381_1_1	polycystic kidney disease protein 1-like 2-like	-	-0.0996428	0.220865	yes	shared with clusters 0 and 1
5	epidermis	go_Sbre_v1_63348_3_1	brain tumor protein-like	brat	-0.0541989	0.398422	yes	only in subcluster, shared with subclusters in clusters 0, 1 and 4
5	epidermis	go_Sbre_v1_39452_1_1	RNA binding motif protein 38	RBM38	0.242135	0.0847845	no	shared with clusters 0 and some cells in clusters 1 and 7
5	epidermis	go_Sbre_v1_634_1_1	heat shock protein 90kDa alpha family class A member 1	Heat shock protein	0.522389	4.64688e-19	yes	shared with cluster 4
5	epidermis	go_Sbre_v1_13159_1_1	-	-	1.02745	1.61017e-40	no
6	intestinal cells II	go_Sbre_v1_24370_3_3	equistatin-like	Thyroglobulin type-1 repeat	5.61193	0	yes
6	intestinal cells II	go_Sbre_v1_15813_1_1	serine protease inhibitor dipetalogastin-like	-	6.2408	0	no
6	intestinal cells II	go_Sbre_v1_58141_1_1	-	-	5.65239	0	no
6	intestinal cells II	go_Sbre_v1_58145_5_1	-	-	5.31732	0	yes
6	intestinal cells II	go_Sbre_v1_71348_1_1	fatty acid-binding protein FABP, putative	FABP7	4.34706	0	yes
6	intestinal cells II	go_Sbre_v1_58142_2_4	-	-	7.31472	0	yes
6	intestinal cells II	go_Sbre_v1_48560_1_2	nidogen-2-like	Thyroglobulin type-1 repeat	5.63844	0	yes
6	intestinal cells II	go_Sbre_v1_39737_1_2	-	-	5.08765	1.14701e-235	yes
6	intestinal cells II	go_Sbre_v1_36234_1_1	gastric triacylglycerol lipase-like	Abhydrolase_1	8.68053	0	no	similar to LIPA - parenhyme marker in Smed
6	intestinal cells II	go_Sbre_v1_36310_1_1	gastric triacylglycerol lipase-like	Abhydrolase_1	4.77712	3.79805e-148	yes	similar to LIPA - parenhyme marker in Smed
6	intestinal cells II	go_Sbre_v1_53465_1_1	perlucin-like	plasmacytoid dendritic cell antigen processing and presentation	3.8176	8.55792e-39	yes	similar to COLEC10, a Smedn intestine marker
6	intestinal cells II	go_Sbre_v1_11299_1_1	cellular retinoic acid-binding protein 1	CRABP1	1.80027	5.67061e-16	no	shared with subcluster of cluster 2, intestinal marker in Smed
6	intestinal cells II	go_Sbre_v1_1172_1_1	elongation factor 1-beta'	EEF1B2	0.563077	7.00211e-06	yes	shared with clusters 4 and 5, intestinal marker in Smed
6	intestinal cells II	go_Sbre_v1_17601_1_1	calmodulin	EF-hand domain	4.35938	1.89444e-165	yes	intestinal marker in Smed
6	intestinal cells II	go_Sbre_v1_22647_1_1	stress-sensitive B	slc25a4	0.335004	2.31398e-05	yes	shared with clusters 4 and 5, intestinal marker in Smed
6	intestinal cells II	go_Sbre_v1_24765_1_1	hematopoietic prostaglandin D synthase-like	Glutathione S-transferase	1.33565	5.7573e-13	yes	shared with clusters 1 and 2, intestinal marker in Smed
6	intestinal cells II	go_Sbre_v1_27262_1_1	fatty acid binding protein 3, muscle and heart (mammary-derived growth inhibitor)	FABP3	1.06434	3.08817e-10	no	shared with clusters 1 and 2, intestinal marker in Smed
6	intestinal cells II	go_Sbre_v1_3361_1_1	elongation factor 2-like	EEF2	0.41082	2.64933e-05	yes	shared with clusters 4 and 5, intestinal marker in Smed
6	intestinal cells II	go_Sbre_v1_3372_1_1	eukaryotic translation elongation factor 1 alpha 2	EEF1A1	0.199578	0.000261717	yes	shared with clusters 4 and 5, intestinal marker in Smed
6	intestinal cells II	go_Sbre_v1_34928_1_1	plasminogen-like	ST14	4.02839	1.01077e-60	no	intestinal marker in Smed
6	intestinal cells II	go_Sbre_v1_36321_1_1	one of two genes similar to S, cerevisiae PDI1 (YCL043C) ER protein disulfide isomerase and foldase	PDI1	3.5511	1.32659e-154	no	shared with cluster 11, intestinal marker in Smed
6	intestinal cells II	go_Sbre_v1_41599_1_1	serum/glucocorticoid regulated kinase 3	SGK3	1.33506	5.71389e-07	no	shared with clusters 1, 2, 10 and 11, intestinal marker in Smed
6	intestinal cells II	go_Sbre_v1_42969_1_1	protein disulfide-isomerase 2-like	P4HB	1.19452	5.5782e-16	yes	intestinal marker in Smed
6	intestinal cells II	go_Sbre_v1_48551_2_1	cAMP-dependent protein kinase catalytic subunit	PRKACB	1.87526	8.03993e-25	no	shared with clusters11, intestinal marker in Smed
6	intestinal cells II	go_Sbre_v1_53187_2_1	epithelial splicing regulatory protein 1-like	ESRP2	0.244583	0.000168882	yes	shared with clusters 8, 10, 11, 12 and 15
6	intestinal cells II	go_Sbre_v1_55594_1_1	transcription factor Sp9-like	SP5	1.0735	5.3894e-12	no	shared with clusters 10 and 11, intestinal marker in Smed
6	intestinal cells II	go_Sbre_v1_56175_1_1	ras and EF-hand domain-containing protein homolog	CRACR2A	2.96787	7.76027e-41	no	intestinal marker in Smed
6	intestinal cells II	go_Sbre_v1_60985_1_1	actin, beta	ACTB	0.49151	3.73199e-10	yes	shared with clusters 1, 2 and 5
6	intestinal cells II	go_Sbre_v1_13266_1_1	cathepsin B endopeptidase, putative	CTSB	0.500553	0.438171	no	shared with clusters 1, 2 and 10
6	intestinal cells II	go_Sbre_v1_987_1_1	galectin-9-like	LGALS9	0.872674	4.22402e-10	no	shared with clusters 1, 2, 10 and 11
6	intestinal cells II	go_Sbre_v1_16328_1_1	aldehyde dehydrogenase 1 family member A1	-	0.842341	4.45933e-08	no	shared with clusters 1, 2, 10, 11, 15; intestinal marker in Smed
6	intestinal cells II	go_Sbre_v1_36191_1_1	plasma membrane calcium-transporting ATPase 3	PMCA	2.65637	1.3569e-105	yes	shared with cluster 15
6	intestinal cells II	go_Sbre_v1_58123_2_1	-	-	2.41159	2.96803e-69	no	shared with cluster 15
6	intestinal cells II	go_Sbre_v1_61449_2_4	sulfate transporter-like	SLC26A5	2.91157	1.55104e-184	no	shared with cluster 15
6	intestinal cells II	go_Sbre_v1_52045_1_1	plastin 3	PLS3	0.729527	0.053117	no	shared with clusters 2, 10 and 15
6	intestinal cells II	go_Sbre_v1_64524_1_4	epithelial splicing regulatory protein 1-like	ESRP2	1.62146	4.22009e-42	no	shared with clusters 11, parapharyngeal marker in Smed
6	intestinal cells II	go_Sbre_v1_36666_1_1	serpin B3-like	SERPINB6	0.604049	0.0676461	no	only in subcluster, shared with cluster 2, parenhyme marker in Schistosoma
7	muscles and neurons I	go_Sbre_v1_10657_1_1	-	-	2.68772	3.19566e-42	no
7	muscles and neurons I	go_Sbre_v1_52156_2_7	-	-	2.96329	8.99915e-62	no
7	muscles and neurons I	go_Sbre_v1_698_1_1	-	-	1.94788	1.70931e-45	no
7	muscles and neurons I	go_Sbre_v1_59201_1_3	unc-13 homolog A (C, elegans)	UNC13C	4.78375	7.89674e-76	no
7	muscles and neurons I	go_Sbre_v1_62262_2_1	multiple epidermal growth factor-like domains protein 6	MEGF11	2.72408	9.8957e-35	no
7	muscles and neurons I	go_Sbre_v1_39647_1_3	-	-	2.97729	1.01474e-43	no
7	muscles and neurons I	go_Sbre_v1_60107_2_2	cardioacceleratory peptide receptor-like	NPSR1	3.25243	3.79184e-54	no
7	muscles and neurons I	go_Sbre_v1_59082_1_2	multiple PDZ domain protein-like	MPDZ	2.61071	1.70335e-49	no
7	muscles and neurons I	go_Sbre_v1_37662_1_1	Neuronal calcium sensor 2	ncs-2	2.53554	6.03289e-62	no
7	muscles and neurons I	go_Sbre_v1_49851_1_2	acetylcholine receptor subunit alpha-like 1	nAChRa4	3.16276	8.67395e-30	no
7	muscles and neurons I	go_Sbre_v1_60394_1_5	protein turtle-like	ROBO3	2.92272	5.18091e-53	no
7	muscles and neurons I	go_Sbre_v1_52316_3_1	sodium/potassium/calcium exchanger 4-like	SLC24A4	2.64995	1.31988e-51	no
7	muscles and neurons I	go_Sbre_v1_37568_1_3	EF-hand	EF-hand domain	1.60745	1.55937e-22	no
7	muscles and neurons I	go_Sbre_v1_49659_1_1	myosin heavy chain, striated muscle-like	unc-54	0.3827	0.00208079	no	only in subcluster
7	muscles and neurons I	go_Sbre_v1_3046_1_1	Troponin T	TNNT2	0.188089	0.248705	no	only in subcluster
7	muscles and neurons I	go_Sbre_v1_5524_1_1	muscle LIM protein 1-like	LIM	0.435277	0.0197707	no	only in subcluster
7	muscles and neurons I	go_Sbre_v1_5816_1_1	tropomyosin	-	0.586464	0.00281021	no	only in subcluster
7	muscles and neurons I	go_Sbre_v1_682_1_1	tropomyosin	Tm2	0.28905	0.00385133	no	only in subcluster
7	muscles and neurons I	go_Sbre_v1_10514_1_1	myosin essential light chain, striated adductor muscle-like	Mlc1	0.397925	0.0114044	no	only in subcluster
7	muscles and neurons I	go_Sbre_v1_58863_1_1	junctophilin-1-like	JPH3	0.732794	4.46329e-05	no	only in subcluster
7	muscles and neurons I	go_Sbre_v1_2069_1_1	synaptotagmin-4-like	SYT11	1.68959	2.97573e-44	no
7	muscles and neurons I	go_Sbre_v1_44866_2_1	CUGBP Elav-like family member 3-B	CELF4	0.65137	9.39313e-17	no	shared with clusters 0, 3 and 13
7	muscles and neurons I	go_Sbre_v1_64616_1_4	twitchin-like	unc-22	0.0718979	0.683258	no	subcluster, shared with cluster 0
7	muscles and neurons I	go_Sbre_v1_58597_1_1	caveolin-3	CAV1	0.963919	1.54983e-05	no	shared with cluster 8
7	muscles and neurons I	go_Sbre_v1_52846_2_1	synaptosomal-associated protein 25-like	SNAP25	1.75329	1.6541e-31	no	shared with cluster 13
7	muscles and neurons I	go_Sbre_v1_49077_1_1	forkhead box protein G1-like	Forkhead	1.29991	4.26165e-16	no	shared with cluster 8
7	muscles and neurons I	go_Sbre_v1_57843_2_1	kinesin-like protein KIF26B	KIF26B	0.551753	6.93216e-06	no	shared with clusters 0, 5 and 8
7	muscles and neurons I	go_Sbre_v1_39452_1_1	RNA binding motif protein 38	RBM38	0.0129	0.557509	no	shared with cluster 0 and some cells in clusters 1 and 5
7	muscles and neurons I	go_Sbre_v1_46657_3_6	protein unc-13 homolog A-like	UNC13C	1.3897	2.58963e-39	no	shared with clusters 0, 3 and 13, Smed othrologs in neurons
7	muscles and neurons I	go_Sbre_v1_57441_1_4	synaptosomal-associated protein 25-like	SNAP25	2.11765	5.18475e-32	no	shared with cluster 13
7	muscles and neurons I	go_Sbre_v1_61432_3_1	INX-1 protein	Innexin	2.73572	4.87858e-46	no
7	muscles and neurons I	go_Sbre_v1_57439_3_1	synaptosomal-associated protein 25-like	SNAP25	2.73617	1.87209e-63	no
7	muscles and neurons I	go_Sbre_v1_2210_1_1	c-terminal tandem repeated domain in type 4 procollagen	COL4A2	0.60853	0.000643538	no
7	muscles and neurons I	go_Sbre_v1_71358_1_1	Troponin I 4	TNNI1	0.636073	0.00018588	no
7	muscles and neurons I	go_Sbre_v1_52273_2_1	calcium-transporting atpase sarcoplasmic/endoplasmic reticulum type	ATP2A2	0.57444	0.00488216	no
7	muscles and neurons I	go_Sbre_v1_41666_1_1	LAMinin related	LAMA2	0.498063	0.00692251	no
7	muscles and neurons I	go_Sbre_v1_47246_1_1	collagen alpha-1(IV) chain	Collagen alpha-5(IV) chain-like	0.605708	0.00184987	no
7	muscles and neurons I	go_Sbre_v1_44686_1_1	four and a half LIM domains protein 2	FHL2	0.626688	0.00452713	yes
7	muscles and neurons I	go_Sbre_v1_50188_6_2	Putative complexin-1	CPLX1	2.66111	3.19822e-23	no	only in subcluster, neuronal marker in Schistosoma
8	nerve cord neurons	go_Sbre_v1_41917_1_1	-	-	3.59251	5.2851e-204	no
8	nerve cord neurons	go_Sbre_v1_498_1_1	-	-	3.55449	2.48817e-187	no
8	nerve cord neurons	go_Sbre_v1_46882_1_1	synaptotagmin 16	SYT16	3.72322	4.35412e-193	no
8	nerve cord neurons	go_Sbre_v1_40244_1_3	solute carrier family 17 (acidic sugar transporter), member 5	SLC17A5	3.96953	9.06712e-232	no	synaptic vescicle protein
8	nerve cord neurons	go_Sbre_v1_62699_4_1	-	-	4.36192	1.06971e-180	no
8	nerve cord neurons	go_Sbre_v1_42340_1_1	-	-	2.99484	4.78607e-168	no
8	nerve cord neurons	go_Sbre_v1_70207_1_1	-	-	3.59488	3.99614e-173	no
8	nerve cord neurons	go_Sbre_v1_49036_1_1	GLI pathogenesis-related 1 like 1	CRISP2	3.88278	1.68324e-209	no	protein similar to PI16, a parenhyme marker in Smed
8	nerve cord neurons	go_Sbre_v1_62841_5_1	caveolin-3-like	CAV1	2.19565	7.03957e-15	no	shared with some cells in cluster 2
8	nerve cord neurons	go_Sbre_v1_59854_2_6	epidermal growth factor receptor-like	ERBB2	3.85139	1.03303e-99	no
8	nerve cord neurons	go_Sbre_v1_60253_1_2	rootletin	CROCC	0.479009	0.122158	no	shared with clusters 3 and 5
8	nerve cord neurons	go_Sbre_v1_53187_2_1	epithelial splicing regulatory protein 1-like	ESRP2	0.463844	2.55609e-08	yes	shared with clusters 6, 10, 11, 12 and 15
8	nerve cord neurons	go_Sbre_v1_46865_1_1	ciliary rootlet coiled-coil, rootletin	CROCC	0.711407	5.98787e-05	no	shared with clusters 3 and 8
8	nerve cord neurons	go_Sbre_v1_40166_1_1	tektin-2-like	TEKT2	0.829684	0.000603593	no	shared with cluster 5
8	nerve cord neurons	go_Sbre_v1_58597_1_1	caveolin-3	CAV1	1.48312	5.16318e-17	no	shared with cluster 7
8	nerve cord neurons	go_Sbre_v1_62697_2_5	-	-	4.40243	1.37701e-180	no
8	nerve cord neurons	go_Sbre_v1_54447_1_1	chymotrypsinogen A-like	Trypsin-like serine protease	3.72618	4.69557e-144	no
8	nerve cord neurons	go_Sbre_v1_44931_1_1	glutamate receptor ionotropic, kainate 1	GRIA2	4.09006	2.49146e-64	no	synaptic protein
8	nerve cord neurons	go_Sbre_v1_45705_1_2	aquaporin-2-like	MIP	2.46572	2.47162e-25	no	shared with cluster 11
8	nerve cord neurons	go_Sbre_v1_49077_1_1	forkhead box protein G1-like	Forkhead	2.77223	1.35496e-124	no	shared with cluster 7
8	nerve cord neurons	go_Sbre_v1_49689_1_1	glutamate receptor 1-like	GRIK1	4.54219	1.83376e-111	no
8	nerve cord neurons	go_Sbre_v1_55011_1_1	glutamate receptor 3	GRIK1	4.03262	1.24079e-109	no
8	nerve cord neurons	go_Sbre_v1_56951_3_1	NR2	GRIN2B	2.84989	4.7592e-36	no
8	nerve cord neurons	go_Sbre_v1_57473_1_1	glutamate receptor ionotropic, kainate 2-like	GRID1	4.67785	1.23429e-117	no
8	nerve cord neurons	go_Sbre_v1_58619_2_1	glutamate receptor 1-like	GRIK3	4.4415	4.92576e-161	no
8	nerve cord neurons	go_Sbre_v1_59679_2_2	neuronal acetylcholine receptor subunit alpha-10-like	nAChRa5	4.10031	4.15665e-58	no
8	nerve cord neurons	go_Sbre_v1_60964_2_1	neuronal acetylcholine receptor subunit alpha-9-like	acetylcholine receptor subunit	3.70528	1.33307e-50	no
8	nerve cord neurons	go_Sbre_v1_61473_2_2	vesicular glutamate transporter 1-like	SLC17A6	3.46381	1.90302e-161	no
8	nerve cord neurons	go_Sbre_v1_72649_1_1	tubulin, alpha 1C	Tubulin_C	1.1163	2.6928e-11	no
8	nerve cord neurons	go_Sbre_v1_57843_2_1	kinesin-like protein KIF26B	KIF26B	0.478552	1.95841e-05	no	shared with clusters 0, 5 and 7
8	nerve cord neurons	go_Sbre_v1_56387_1_2	netrin receptor UNC5C-like	UNC5B	0.810273	0.000444206	no	shared with cluster 12
8	nerve cord neurons	go_Sbre_v1_53747_1_1	protocadherin-11 X-linked-like	Cadherin	0.0478262	0.0817856	no	shared with clusters 0, 9, 13, 15 and 16
8	nerve cord neurons	go_Sbre_v1_64674_2_1	titin-like	-	3.05278	1.54679e-113	no
8	nerve cord neurons	go_Sbre_v1_52076_2_4	titin-like	ANK2	0.930133	1.21229e-29	yes
9	protonephridial cells	go_Sbre_v1_49340_1_1	solute carrier family 4, sodium bicarbonate cotransporter, member 8	SLC4A7	4.87436	0	yes
9	protonephridial cells	go_Sbre_v1_30751_1_1	forkhead box protein I1-like	Forkhead	4.67439	0	no
9	protonephridial cells	go_Sbre_v1_20873_1_1	-	-	4.10643	1.61005e-244	no
9	protonephridial cells	go_Sbre_v1_49671_1_1	solute carrier family 26 (anion exchanger), member 6	SLC26A2	3.36728	1.20233e-168	yes
9	protonephridial cells	go_Sbre_v1_34648_1_1	alkaline phosphatase, liver/bone/kidney	ALPL	3.68413	1.56785e-162	yes
9	protonephridial cells	go_Sbre_v1_61927_2_5	AAEL005806-PA	Peptidase family M1 domain	3.83232	9.41982e-201	yes
9	protonephridial cells	go_Sbre_v1_46030_1_1	solute carrier family 20, member 1	SLC20A2	3.73112	1.27553e-129	no	homolog expressed in protonephridia of Smed
9	protonephridial cells	go_Sbre_v1_48603_1_1	-	-	3.68738	2.11414e-126	no
9	protonephridial cells	go_Sbre_v1_40264_1_1	-	-	2.80587	1.09602e-110	yes
9	protonephridial cells	go_Sbre_v1_52921_1_1	carboxypeptidase A2, pancreatic	CPB2	4.24634	1.78147e-120	yes
9	protonephridial cells	go_Sbre_v1_46569_1_2	-	-	3.90322	2.58376e-137	no
9	protonephridial cells	go_Sbre_v1_63835_2_3	N-acetylated-alpha-linked acidic dipeptidase 2-like	acidic dipeptidase 2	3.51473	7.80842e-126	no
9	protonephridial cells	go_Sbre_v1_44977_1_1	POU domain protein CF1A	POU	2.88477	3.87385e-28	no	POU3 homolog
9	protonephridial cells	go_Sbre_v1_35758_1_1	homeobox protein six1b-like	SIX2	3.70571	8.89585e-40	no
9	protonephridial cells	go_Sbre_v1_59359_2_1	spalt-like transcription factor 4	SALL1	2.17244	4.00975e-10	no
9	protonephridial cells	go_Sbre_v1_62808_5_1	Neurexin IV	CNTNAP1	4.44657	3.24998e-164	yes
9	protonephridial cells	go_Sbre_v1_49501_2_1	solute carrier family 28 member 3-like	SLC28A3	5.07839	4.76498e-284	yes
9	protonephridial cells	go_Sbre_v1_46030_1_1	solute carrier family 20, member 1	SLC20A2	3.73112	1.27553e-129	no
9	protonephridial cells	go_Sbre_v1_59033_2_1	sodium-coupled monocarboxylate transporter 1-like	SLC5A8	4.51441	2.31655e-134	yes	one of the possible homologs highly expressed in nephridia of Smed
9	protonephridial cells	go_Sbre_v1_48584_2_2	sodium-coupled monocarboxylate transporter 1-like	propionate transmembrane transporter activity	4.21957	4.48106e-81	yes	one of the possible homologs highly expressed in nephridia of Smed
9	protonephridial cells	go_Sbre_v1_63206_1_6	probable cation-transporting ATPase 13A3	Cation_ATPase	4.13533	3.33277e-81	yes	homolog expressed in protonephridia of Smed
9	protonephridial cells	go_Sbre_v1_50007_1_2	solute carrier family 13 (sodium-dependent dicarboxylate transporter), member 2	SLC13A5	4.81221	2.84583e-121	no	most of the potential homologs expressed in protonephridia of Smed
9	protonephridial cells	go_Sbre_v1_49823_2_2	sodium-dependent phosphate transport protein 2B-like	SLC34A2	5.53604	2.41449e-303	no
9	protonephridial cells	go_Sbre_v1_63687_1_15	sodium- and chloride-dependent glycine transporter 1-like	SNF	3.36137	1.20454e-124	no
9	protonephridial cells	go_Sbre_v1_58255_4_1	cubilin-like	CUBN	4.31584	3.70078e-39	no
9	protonephridial cells	go_Sbre_v1_29054_1_1	galaxin-like	-	4.91989	1.41329e-293	no
9	protonephridial cells	go_Sbre_v1_44024_1_1	fimbrin	PLS3	3.25671	1.17615e-49	no	plastin
9	protonephridial cells	go_Sbre_v1_42207_1_1	angiotensin-converting enzyme	ACE	4.24678	1.90281e-85	no
9	protonephridial cells	go_Sbre_v1_61111_2_1	calpain-9-like	CAPN9	1.32294	1.51049e-07	yes	one of the possible homologs highly expressed in nephridia of Smed
9	protonephridial cells	go_Sbre_v1_56113_1_1	periostin-like	fascilin	4.37764	1.63312e-62	no
9	protonephridial cells	go_Sbre_v1_47338_1_1	carbonic anhydrase 2-like	-	2.11586	1.58607e-17	no	shared with cluster 16
9	protonephridial cells	go_Sbre_v1_59436_1_2	erb-b2 receptor tyrosine kinase 4	ERBB2	3.74169	2.62215e-47	no
9	protonephridial cells	go_Sbre_v1_39586_3_1	eyes absent homolog 1-like	EYA1	1.56833	4.01265e-06	no	only in subcluster
9	protonephridial cells	go_Sbre_v1_69084_1_1	solute carrier family 13 member 5-like	SLC13A5	3.92675	1.88325e-69	yes
9	protonephridial cells	go_Sbre_v1_8289_1_1	galaxin-like	-	5.47199	2.08224e-132	no
9	protonephridial cells	go_Sbre_v1_58431_4_2	sodium/glucose cotransporter 4-like	glucose:sodium symporter	4.97997	1.9888e-44	no
9	protonephridial cells	go_Sbre_v1_46865_1_1	ciliary rootlet coiled-coil, rootletin	CROCC	0.937323	1.20374e-05	no	shared with clusters 3 and 8
9	protonephridial cells	go_Sbre_v1_56740_1_1	ephrin type-A receptor 4	EPHA5	3.21232	1.60898e-41	no
9	protonephridial cells	go_Sbre_v1_58496_1_1	ephrin type-B receptor 1-B	EPHA6	1.07282	0.0117543	no	shared with cluster 5
9	protonephridial cells	go_Sbre_v1_53747_1_1	protocadherin-11 X-linked-like	Cadherin	-0.758765	0.679459	no	shared with clusters 0, 8, 13, 15 and 16
9	protonephridial cells	go_Sbre_v1_33690_1_1	DDB1- and CUL4-associated factor 13	DCAF13	1.34963	0.00137177	yes
10	hindgut cells	go_Sbre_v1_66891_1_1	threo-3-hydroxyaspartate ammonia-lyase-like	Threonine dehydratase	5.89907	0	no
10	hindgut cells	go_Sbre_v1_64831_1_3	hypothetical protein	Alpha-kinase family	4.3084	1.23802e-170	no
10	hindgut cells	go_Sbre_v1_45778_1_1	amidinotransferase	amidinotransferase	5.69642	0	no
10	hindgut cells	go_Sbre_v1_37831_1_1	amidinotransferase	amidinotransferase	6.29944	0	no
10	hindgut cells	go_Sbre_v1_13593_1_1	Dicarboxylate carrier 1	oxaloacetate(2-) transmembrane transport	5.11211	0	no
10	hindgut cells	go_Sbre_v1_42338_1_1	sulfate transporter-like	SLC26A2	5.09385	2.06408e-210	no
10	hindgut cells	go_Sbre_v1_61423_1_1	-	-	3.73374	9.49262e-133	no
10	hindgut cells	go_Sbre_v1_50438_1_2	acyl-CoA synthetase long-chain family member 4	ACSL4	1.45439	3.1191e-08	no	shared with clusters 1 and 2
10	hindgut cells	go_Sbre_v1_52513_2_1	S-adenosylmethionine decarboxylase	AMD1	0.790262	0.00833906	no	shared with clusters 1 and 2
10	hindgut cells	go_Sbre_v1_62054_1_1	macrophage mannose receptor 1-like	C-type lectin (CTL) or carbohydrate-recognition domain (CRD)	1.21573	0.00420186	no	shared with clusters 1 and 2
10	hindgut cells	go_Sbre_v1_64926_2_1	macrophage mannose receptor 1-like	-	0.918743	0.00902307	no	shared with clusters 1 and 2
10	hindgut cells	go_Sbre_v1_70306_1_1	solute carrier family 35 member C1	SLC35C1	1.53964	1.40617e-25	no	shared with clusters 1 and 2
10	hindgut cells	go_Sbre_v1_58534_1_1	-	-	1.79531	1.99242e-31	no	shared with clusters 1 and 2
10	hindgut cells	go_Sbre_v1_55025_1_2	Malate synthase	icl-1	1.4052	2.75287e-05	no	shared with clusters 1 and 2
10	hindgut cells	go_Sbre_v1_39330_1_2	kynureninase	KYNU	3.54462	6.10869e-67	no	shared with clusters 1 and 2
10	hindgut cells	go_Sbre_v1_65400_1_1	protein mesh	AMOP	0.754531	0.0136097	yes	shared with clusters 1 and 2
10	hindgut cells	go_Sbre_v1_5811_3_1	cathepsin L1-like	-	0.587122	0.382154	no	shared with clusters 1 and 2
10	hindgut cells	go_Sbre_v1_64944_1_1	rootletin-like	CROCC	1.65382	1.62174e-05	no	shared with clusters 1 and 2
10	hindgut cells	go_Sbre_v1_41599_1_1	serum/glucocorticoid regulated kinase 3	SGK3	1.04524	0.00449229	no	shared with clusters 1, 2, 6 and 11, intestinal marker in Smed
10	hindgut cells	go_Sbre_v1_53187_2_1	epithelial splicing regulatory protein 1-like	ESRP2	0.494693	4.24122e-06	yes	shared with clusters 6, 8, 11, 12 and 15
10	hindgut cells	go_Sbre_v1_55594_1_1	transcription factor Sp9-like	SP5	1.75856	9.42713e-28	no	shared with clusters 6 and 11, intestinal marker in Smed
10	hindgut cells	go_Sbre_v1_13266_1_1	cathepsin B endopeptidase, putative	CTSB	0.70586	0.307697	no	shared with clusters 1, 2 and 6
10	hindgut cells	go_Sbre_v1_987_1_1	galectin-9-like	LGALS9	0.252878	0.671688	no	shared with clusters 1, 2, 6 and 11
10	hindgut cells	go_Sbre_v1_30659_1_1	cathepsin L1-like	-	0.135749	0.851221	no	shared with clusters 1, 2 and 16
10	hindgut cells	go_Sbre_v1_16328_1_1	aldehyde dehydrogenase 1 family member A1	-	0.597652	0.00103002	no	shared with clusters 1, 2, 6, 11, 15; intestinal marker in Smed
10	hindgut cells	go_Sbre_v1_53522_3_5	hemicentin-1-like	HMCN1	4.02623	8.52659e-132	no
10	hindgut cells	go_Sbre_v1_15296_1_1	long-chain-fatty-acid--CoA ligase 1-like	ACSL6	1.89058	2.85359e-13	no	shared with clusters 2 and 10, Cathepsin+ marker in Smed
10	hindgut cells	go_Sbre_v1_43485_1_1	sema domain, seven thrombospondin repeats (type 1 and type 1-like), transmembrane domain (TM) and short cytoplasmic domain, (semaphorin) 5B	SEMA5A	1.85122	5.97157e-05	no	shared with clusters 2 and 11
10	hindgut cells	go_Sbre_v1_52045_1_1	plastin 3	PLS3	1.40683	0.000237662	no	shared with clusters 2, 6 and 15
11	anterior gut glands	go_Sbre_v1_34294_2_1	serine protease 33-like	F12	7.90188	0	yes
11	anterior gut glands	go_Sbre_v1_70262_1_1	-	-	6.49188	9,85551808905603e-310	yes
11	anterior gut glands	go_Sbre_v1_33606_2_1	-	-	6.78645	0	yes
11	anterior gut glands	go_Sbre_v1_37506_1_1	carboxypeptidase B	Zinc carboxypeptidase A 1	5.65015	0	no
11	anterior gut glands	go_Sbre_v1_49741_1_4	trypsin-3-like	ST14	4.15254	2.95272e-228	yes
11	anterior gut glands	go_Sbre_v1_50634_1_1	serine protease 27-like	ST14	5.67634	3.7041e-300	yes
11	anterior gut glands	go_Sbre_v1_55145_3_3	atrial natriuretic peptide-converting enzyme-like	PRSS42	6.19732	5.17684e-214	yes
11	anterior gut glands	go_Sbre_v1_34296_4_1	chymotrypsin-like protease CTRL-1	ST14	6.99652	1.42965e-134	no
11	anterior gut glands	go_Sbre_v1_30062_1_1	caudal	cad	6.46641	7.1468e-208	yes
11	anterior gut glands	go_Sbre_v1_56123_7_1	ERO1-like protein beta	ERO1LB	2.96239	3.12909e-106	no	shared with cluster 14
11	anterior gut glands	go_Sbre_v1_32674_1_1	transmembrane protease serine 11G	PRSS8	9.10774	2.69094e-137	no
11	anterior gut glands	go_Sbre_v1_55425_1_4	suppressor of tumorigenicity 14 protein homolog	TMPRSS6	5.65088	0	yes
11	anterior gut glands	go_Sbre_v1_56682_2_1	trypsin-2	ST14	5.41079	5.83805e-122	yes
11	anterior gut glands	go_Sbre_v1_23478_1_1	-	-	7.81028	0	yes
11	anterior gut glands	go_Sbre_v1_53029_2_2	trypsin-3-like	ST14	7.0265	0	yes
11	anterior gut glands	go_Sbre_v1_34295_3_1	serine protease hepsin-like	CLIPD1	inf	1.48986e-151	no
11	anterior gut glands	go_Sbre_v1_59760_1_1	protein disulfide-isomerase domain protein	Pdi	7.27112	1.90351e-165	yes
11	anterior gut glands	go_Sbre_v1_34151_1_1	carboxypeptidase B-like	CPB1	5.98145	4.12876e-122	yes
11	anterior gut glands	go_Sbre_v1_12662_1_2	atrial natriuretic peptide-converting enzyme-like	CTRB1	5.84483	1.50581e-40	yes
11	anterior gut glands	go_Sbre_v1_66880_1_1	carboxypeptidase B-like	Peptidase_M14	4.93127	1.24749e-270	yes	shared with cluster 6
11	anterior gut glands	go_Sbre_v1_70269_1_1	hyaluronan-binding protein 2-like	-	6.93823	4.2835e-175	yes
11	anterior gut glands	go_Sbre_v1_35427_1_1	muscle M-line assembly protein unc-89-like	SMTN	3.37319	8.20359e-58	no
11	anterior gut glands	go_Sbre_v1_53028_1_1	transmembrane protease serine 9-like	-	7.39474	0	yes
11	anterior gut glands	go_Sbre_v1_41599_1_1	serum/glucocorticoid regulated kinase 3	SGK3	0.421397	0.843114	no	shared with clusters 1, 2, 6 and 10, intestinal marker in Smed
11	anterior gut glands	go_Sbre_v1_36321_1_1	one of two genes similar to S, cerevisiae PDI1 (YCL043C) ER protein disulfide isomerase and foldase	PDI1	2.47656	8.63278e-45	no	shared with cluster 6, intestinal marker in Smed
11	anterior gut glands	go_Sbre_v1_48551_2_1	cAMP-dependent protein kinase catalytic subunit	PRKACB	1.22404	0.000210228	no	shared with cluster 6, intestinal marker in Smed
11	anterior gut glands	go_Sbre_v1_53187_2_1	epithelial splicing regulatory protein 1-like	ESRP2	0.792851	1.58176e-10	yes	shared with clusters 6, 8, 10, 12 and 15
11	anterior gut glands	go_Sbre_v1_55594_1_1	transcription factor Sp9-like	SP5	1.60406	2.73232e-19	no	shared with clusters 6 and 10, intestinal marker in Smed
11	anterior gut glands	go_Sbre_v1_987_1_1	galectin-9-like	LGALS9	0.889446	4.25753e-08	no	shared with clusters 1, 2, 6 and 10
11	anterior gut glands	go_Sbre_v1_16328_1_1	aldehyde dehydrogenase 1 family member A1	-	0.780919	2.04154e-06	no	shared with clusters 1, 2, 6, 10, 15; intestinal marker in Smed
11	anterior gut glands	go_Sbre_v1_45705_1_2	aquaporin-2-like	MIP	1.95096	9.16019e-09	no	shared with cluster 8
11	anterior gut glands	go_Sbre_v1_2206_1_1	1-phosphatidylinositol 4,5-bisphosphate phosphodiesterase beta-4-like	-	1.40395	2.47111e-05	no	shared with cluster 15
11	anterior gut glands	go_Sbre_v1_43485_1_1	sema domain, seven thrombospondin repeats (type 1 and type 1-like), transmembrane domain (TM) and short cytoplasmic domain, (semaphorin) 5B	SEMA5A	0.973055	0.0821487	no	shared with clusters 2 and 10
11	anterior gut glands	go_Sbre_v1_64524_1_4	epithelial splicing regulatory protein 1-like	ESRP2	2.17654	2.05171e-55	no	shared with cluster 6
12	pharyngeal cells I	go_Sbre_v1_49854_1_4	uncharacterized protein K02A2,6-like	K02A2.6-like	9.25572	0	no	putative Smed homologs in neurons, epidermis and protonephridia
12	pharyngeal cells I	go_Sbre_v1_49730_1_1	-	-	8.43543	0	no	no ortholog in Smed
12	pharyngeal cells I	go_Sbre_v1_52180_1_2	-	-	5.49164	0	no
12	pharyngeal cells I	go_Sbre_v1_29648_3_1	-	-	8.54631	0	no
12	pharyngeal cells I	go_Sbre_v1_49731_2_1	-	-	7.36831	0	no
12	pharyngeal cells I	go_Sbre_v1_56859_4_1	-	-	10.205	0	no
12	pharyngeal cells I	go_Sbre_v1_13181_1_1	RNA-binding protein 24-A-like	RBM24	5.98684	0	no
12	pharyngeal cells I	go_Sbre_v1_62074_8_1	-	-	3.64539	9.07886e-173	no
12	pharyngeal cells I	go_Sbre_v1_29647_2_1	-	-	3.0571	4.75287e-152	no
12	pharyngeal cells I	go_Sbre_v1_29649_4_1	-	-	3.02411	1.10428e-153	no
12	pharyngeal cells I	go_Sbre_v1_20287_1_1	-	-	3.65449	8.70865e-165	no
12	pharyngeal cells I	go_Sbre_v1_63226_1_2	-	-	5.71841	3.04637e-157	no
12	pharyngeal cells I	go_Sbre_v1_59377_1_2	-	-	5.86326	3.14417e-180	no
12	pharyngeal cells I	go_Sbre_v1_70478_1_1	-	-	4.07233	6.50947e-101	no
12	pharyngeal cells I	go_Sbre_v1_63220_2_1	-	-	inf	4.33827e-137	no
12	pharyngeal cells I	go_Sbre_v1_45771_3_2	UDP-glucose 4-epimerase-like	GALE	4.05111	7.28997e-51	no	putative Smed homologs in secretory cells and in parenhyme
12	pharyngeal cells I	go_Sbre_v1_62951_4_1	neprilysin-like	MMEL1	3.47726	1.52911e-101	no	putative Smed homologs in neurons, secretory cells and in parenhyme
12	pharyngeal cells I	go_Sbre_v1_53187_2_1	epithelial splicing regulatory protein 1-like	ESRP2	0.925204	5.86534e-16	yes	shared with clusters 6, 8, 10, 11 and 15
12	pharyngeal cells I	go_Sbre_v1_59621_1_4	-	-	6.29446	0	no
12	pharyngeal cells I	go_Sbre_v1_51534_1_1	-	-	9.97834	2.48886e-265	no
12	pharyngeal cells I	go_Sbre_v1_62034_7_1	-	-	9.45845	0	no
12	pharyngeal cells I	go_Sbre_v1_44426_1_2	-	Pkinase_Tyr	8.31027	0	no
12	pharyngeal cells I	go_Sbre_v1_62074_8_1	-	-	3.64539	9.07886e-173	no
12	pharyngeal cells I	go_Sbre_v1_47868_1_2	-	-	6.36702	2.26885e-244	no
12	pharyngeal cells I	go_Sbre_v1_59183_1_1	-	-	7.96295	6.05838e-83	no
12	pharyngeal cells I	go_Sbre_v1_37979_2_1	TBC1 domain family member 2B-like	-	6.10546	5.43216e-88	no
12	pharyngeal cells I	go_Sbre_v1_60030_1_1	WD repeat and FYVE domain-containing protein 2-like	WDFY2	3.31974	3.76704e-69	no	putative Smed homolog in phagocytes and secretory cells
12	pharyngeal cells I	go_Sbre_v1_23396_1_1	vitamin K epoxide reductase complex subunit 1-like	VKORC1L1	3.44249	5.99989e-49	yes	putative Smed ortholog expressed in multiple cell types
12	pharyngeal cells I	go_Sbre_v1_63996_2_2	gamma-glutamyl hydrolase-like	GGH	1.66058	4.21045e-30	no	no ortholog in Smed
12	pharyngeal cells I	go_Sbre_v1_56387_1_2	netrin receptor UNC5C-like	UNC5B	0.76286	0.0218502	no	shared with cluster 8
12	pharyngeal cells I	go_Sbre_v1_48954_1_2	forkhead box protein P1-like	FOXP4	1.59006	1.69712e-09	no	shared with cluster 13
12	pharyngeal cells I	go_Sbre_v1_61881_6_3	forkhead box protein O	FOXO3	2.65963	6.3015e-36	no
13	brain neurons	go_Sbre_v1_54535_1_1	-	-	5.79097	0	no
13	brain neurons	go_Sbre_v1_16274_1_1	-	-	5.09709	0	no
13	brain neurons	go_Sbre_v1_57466_1_1	cAMP and cAMP-inhibited cGMP 3,5-cyclic phosphodiesterase, putative	3',5'-cyclic-GMP phosphodiesterase activity	6.27527	0	no
13	brain neurons	go_Sbre_v1_31076_1_1	-	-	3.7621	2.23175e-160	no
13	brain neurons	go_Sbre_v1_40067_1_1	-	-	6.27252	2.23118e-278	no
13	brain neurons	go_Sbre_v1_41763_1_4	high affinity cGMP-specific 3',5'-cyclic phosphodiesterase 9A-like	Pde9	5.06568	6.92756e-209	no
13	brain neurons	go_Sbre_v1_50301_1_1	MAGUK p55 subfamily member 5-like	MPP5	3.7856	8.65445e-121	no
13	brain neurons	go_Sbre_v1_24730_1_1	guanine nucleotide exchange factor MSS4-like	RABIF	5.49733	7.22146e-138	no
13	brain neurons	go_Sbre_v1_59274_2_1	guanylate cyclase 32E-like	Gucy2g	5.54007	5.09453e-64	no
13	brain neurons	go_Sbre_v1_45521_1_1	synaptotagmin-17-like	SYT17	4.79101	1.56897e-131	no
13	brain neurons	go_Sbre_v1_60464_1_1	myocyte-specific enhancer factor 2C-like	MEF2C	3.57494	1.32055e-84	no
13	brain neurons	go_Sbre_v1_45860_2_1	atrial natriuretic peptide receptor 1-like	Adenylyl- / guanylyl cyclase	6.36253	7.16361e-84	no
13	brain neurons	go_Sbre_v1_51790_1_1	high affinity cGMP-specific 3',5'-cyclic phosphodiesterase 9A-like	PDE9A	6.22513	1.1699e-170	no
13	brain neurons	go_Sbre_v1_62362_4_1	atrial natriuretic peptide receptor 1-like	Adenylyl- / guanylyl cyclase	5.85515	4.23958e-54	no
13	brain neurons	go_Sbre_v1_60053_3_1	-	-	4.97258	8.22514e-90	no
13	brain neurons	go_Sbre_v1_62359_1_1	atrial natriuretic peptide receptor 1-like	-	5.77345	5.68777e-54	no
13	brain neurons	go_Sbre_v1_11178_1_1	LIM/homeobox protein Lhx1-like	LHX1	2.06032	7.34931e-15	no
13	brain neurons	go_Sbre_v1_42634_1_1	cathepsin	-	3.0856	2.71151e-12	no
13	brain neurons	go_Sbre_v1_2069_1_1	synaptotagmin-4-like	SYT11	1.2235	2.16192e-11	no
13	brain neurons	go_Sbre_v1_44866_2_1	CUGBP Elav-like family member 3-B	CELF4	0.581161	5.9888e-08	no	shared with clusters0, 3 and 7
13	brain neurons	go_Sbre_v1_52846_2_1	synaptosomal-associated protein 25-like	SNAP25	1.29352	5.40722e-08	no	shared with cluster 7
13	brain neurons	go_Sbre_v1_48760_1_1	homeobox protein HMX3-like	HMX3	5.19119	9.13254e-132	no
13	brain neurons	go_Sbre_v1_45607_1_1	zinc transporter ZIP10-like	SLC39A6	5.1173	1.61809e-126	no
13	brain neurons	go_Sbre_v1_55399_1_1	serine/threonine-protein kinase NIM1-like	NIM1K	5.16137	4.98413e-103	no
13	brain neurons	go_Sbre_v1_46887_1_1	cyclic nucleotide-gated olfactory channel-like	CNGA2	5.54643	1.37306e-125	no
13	brain neurons	go_Sbre_v1_50983_1_1	cGMP-inhibited 3',5'-cyclic phosphodiesterase B-like	PDE3A	5.34012	1.72908e-122	no
13	brain neurons	go_Sbre_v1_64849_3_3	atrial natriuretic peptide receptor 1-like	Adenylyl- / guanylyl cyclase	6.66794	4.01976e-197	no
13	brain neurons	go_Sbre_v1_58171_1_1	forkhead box protein K1-like	FOXK2	1.77798	7.8966e-05	no
13	brain neurons	go_Sbre_v1_48954_1_2	forkhead box protein P1-like	FOXP4	2.49949	3.43868e-24	no	shared with cluster 12
13	brain neurons	go_Sbre_v1_36541_1_1	forkhead box protein O-like	foxo	1.90793	6.25472e-11	no
13	brain neurons	go_Sbre_v1_53747_1_1	protocadherin-11 X-linked-like	Cadherin	1.4964	8.38647e-13	no	shared with clusters 0, 8, 9, 15 and 16
13	brain neurons	go_Sbre_v1_53723_1_1	plastin-3	PLS3	2.24307	3.88167e-11	no	shared with cluster 3
13	brain neurons	go_Sbre_v1_46657_3_6	protein unc-13 homolog A-like	UNC13C	0.893478	7.03288e-09	no	shared with clusters 0, 3 and 13, Smed othrologs in neurons
13	brain neurons	go_Sbre_v1_57441_1_4	synaptosomal-associated protein 25-like	SNAP25	2.38305	1.67445e-23	no	shared with cluster 7
13	brain neurons	go_Sbre_v1_42634_1_1	cathepsin	-	3.0856	2.71151e-12	no	shared with subcluster 7.1
14	pharyngeal cells II	go_Sbre_v1_47888_1_2	-	-	5.54681	4.38499e-303	no
14	pharyngeal cells II	go_Sbre_v1_53744_4_2	-	-	6.31173	0	no
14	pharyngeal cells II	go_Sbre_v1_21829_1_1	-	-	6.94237	4.65517e-303	no
14	pharyngeal cells II	go_Sbre_v1_43356_1_1	-	-	5.68072	4.02733e-198	no
14	pharyngeal cells II	go_Sbre_v1_66082_1_1	perlucin-like	MRC1	4.95703	1.24788e-153	no	no ortholog in Smed
14	pharyngeal cells II	go_Sbre_v1_4294_2_1	placenta-specific gene 8 protein-like	PLAC8	2.86479	4.49142e-67	no	Smed orthologs in multiple cell types
14	pharyngeal cells II	go_Sbre_v1_51658_1_1	protein FAM177A1-like	FAM177A1	2.85228	1.76592e-40	no	no ortholog in Smed
14	pharyngeal cells II	go_Sbre_v1_55952_2_1	ubiquitin specific peptidase 5 (isopeptidase T)	USP5	2.10065	1.82044e-36	no	no ortholog in Smed
14	pharyngeal cells II	go_Sbre_v1_60734_1_2	nicotinic acetylcholine receptor alpha6 subunit	CHRNA7	2.20906	5.78466e-11	no	putative Smed homologs in neurons and muscles
14	pharyngeal cells II	go_Sbre_v1_40245_1_1	disks large 1 tumor suppressor protein	DLG3	3.9551	8.32153e-34	no	no ortholog in Smed
14	pharyngeal cells II	go_Sbre_v1_52720_1_1	kinesin light chain-like	KLC1	1.50958	1.04236e-24	no	Smed orthologs in neurons, pigment and secretory cells
14	pharyngeal cells II	go_Sbre_v1_38764_1_1	caveolin-3-like	CAV1	3.8551	1.20996e-32	no	putative Smed orthologs in neurons, pharynx and epidermis
14	pharyngeal cells II	go_Sbre_v1_20966_1_2	-	-	7.93867	0	no	no ortholog in Smed
14	pharyngeal cells II	go_Sbre_v1_34179_1_1	tubulin alpha 1a	TUBA1A	3.26801	7.73582e-113	no	Smed orthologs in multiple cell types
15	trunk gut glands	go_Sbre_v1_11346_1_1	serine protease inhibitor dipetalogastin-like	Kazal_1	5.16933	0	no	no ortholog in Smed
15	trunk gut glands	go_Sbre_v1_53826_1_1	equistatin-like	Thyroglobulin type-1 repeat	5.92797	0	yes	putative homologs in Smed expressed in goblet cells
15	trunk gut glands	go_Sbre_v1_40079_1_1	protease inhibitor 2-like	Kazal_1	6.68289	0	no	no ortholog in Smed
15	trunk gut glands	go_Sbre_v1_61846_2_1	prestin-like	SLC26A2	4.94047	4.22492e-289	no	putative homologs in Smed expressed in epidermis and goblet cells
15	trunk gut glands	go_Sbre_v1_64449_8_4	transient receptor potential cation channel subfamily A member 1-like	TRPA1	4.78643	8.18041e-183	no	putative homologs in Smed expressed in multiple cell types
15	trunk gut glands	go_Sbre_v1_52226_1_1	neuronal calcium sensor 2-like	ncs-2	3.29199	6.11516e-101	no	putative homologs in Smed exprssed in neurons, pharynx and secretive cells
15	trunk gut glands	go_Sbre_v1_47114_1_1	carbonic anhydrase 14-like	CA4	5.05622	2.49303e-153	no	putative homologs in Smed expressed in multiple cell types
15	trunk gut glands	go_Sbre_v1_13611_1_1	betaine--homocysteine S-methyltransferase 1	BHMT	1.92948	1.41497e-39	yes	shared with 1, 2 and 10, putative homolog in Sbre expressed in pigment and glia
15	trunk gut glands	go_Sbre_v1_69104_1_1	copper homeostasis protein cutC homolog	cutC	2.56394	1.49709e-16	no
15	trunk gut glands	go_Sbre_v1_61713_1_2	kalirin-like	TRIO	1.82111	8.89825e-21	no	putative homolog in Smed expressed in pharynx, glia and goblet cells
15	trunk gut glands	go_Sbre_v1_53187_2_1	epithelial splicing regulatory protein 1-like	ESRP2	1.44857	1.34423e-24	yes	shared with clusters 6, 8, 10, 11 and 12
15	trunk gut glands	go_Sbre_v1_16328_1_1	aldehyde dehydrogenase 1 family member A1	-	0.600593	0.00458038	no	shared with 1, 2, 6, 10, 11; intestinal marker in Smed
15	trunk gut glands	go_Sbre_v1_44442_2_1	1-phosphatidylinositol 4,5-bisphosphate phosphodiesterase beta-4-like	PLCB4	5.2709	1.5788e-83	no	putative homologs in Smed expressed in multiple cell types
15	trunk gut glands	go_Sbre_v1_2206_1_1	1-phosphatidylinositol 4,5-bisphosphate phosphodiesterase beta-4-like	-	4.41648	1.74889e-75	no	shared with cluster 11
15	trunk gut glands	go_Sbre_v1_36191_1_1	plasma membrane calcium-transporting ATPase 3	PMCA	3.95147	2.8462e-138	yes	shared with cluster 6, putative orthologs in Smed expressed in multiple cell types
15	trunk gut glands	go_Sbre_v1_58123_2_1	-	-	3.55775	7.02864e-86	no	shared with cluster 6
15	trunk gut glands	go_Sbre_v1_61449_2_4	sulfate transporter-like	SLC26A5	3.633	9.8715e-118	no	shared with cluster 6, putative ortholog in Smed expressed in epidermal cells
15	trunk gut glands	go_Sbre_v1_53747_1_1	protocadherin-11 X-linked-like	Cadherin	0.489591	0.0374422	no	shared with clusters 0, 8, 9, 13 and 16
15	trunk gut glands	go_Sbre_v1_52045_1_1	plastin 3	PLS3	0.898665	0.0682352	no	shared with clusters 2, 6 and 10
16	parenchyme	go_Sbre_v1_65535_1_2	-	-	3.94724	6.26016e-129	no	no ortholog in Smed
16	parenchyme	go_Sbre_v1_24554_1_1	Actin 87E	ACTB	3.85999	1.17735e-83	no	putative homologs in Smed expressed in multiple cell types
16	parenchyme	go_Sbre_v1_52184_1_2	-	-	4.4965	1.3195e-135	no	no ortholog in Smed
16	parenchyme	go_Sbre_v1_45741_1_5	-	-	4.03068	1.41232e-69	no	no ortholog in Smed
16	parenchyme	go_Sbre_v1_50755_2_1	kelch-like family member 18	Kelch_1	4.23668	1.30201e-129	no
16	parenchyme	go_Sbre_v1_59859_1_3	-	-	4.59702	8.4392e-161	no	no ortholog in Smed
16	parenchyme	go_Sbre_v1_63114_2_4	-	-	4.39161	1.00886e-115	no	no ortholog in Smed
16	parenchyme	go_Sbre_v1_42670_1_1	putative ammonium transporter 1	amt-1	4.93977	8.91566e-127	no
16	parenchyme	go_Sbre_v1_29818_1_1	-	-	4.69401	6.7568e-67	no
16	parenchyme	go_Sbre_v1_65735_1_5	-	-	4.24918	2.88142e-75	no
16	parenchyme	go_Sbre_v1_49013_1_3	Src tyrosine kinase 1	tyrosine-protein kinase	5.16195	1.20183e-82	no
16	parenchyme	go_Sbre_v1_57214_1_5	vesicular glutamate transporter 3-like	SLC17A6	4.40378	2.66273e-91	no
16	parenchyme	go_Sbre_v1_62212_4_1	receptor-type tyrosine-protein phosphatase eta-like	Y_phosphatase	5.38497	2.86792e-83	no
16	parenchyme	go_Sbre_v1_64342_1_2	stabilin-2-like	STAB2	3.88396	5.85075e-54	no
16	parenchyme	go_Sbre_v1_49306_2_2	-	-	4.70143	3.22234e-42	no
16	parenchyme	go_Sbre_v1_48649_1_4	solute carrier family 13 (sodium/sulfate symporter), member 1	SLC13A1	4.12763	1.12789e-70	no
16	parenchyme	go_Sbre_v1_64711_1_1	fibropellin-1-like	EYS	4.87765	3.79459e-43	no
16	parenchyme	go_Sbre_v1_42677_1_1	carbonic anhydrase 2-like	CA2	3.85315	4.49292e-60	no
16	parenchyme	go_Sbre_v1_49864_1_1	tyrosine-protein kinase SRK2-like	Pkinase_Tyr	4.26883	1.11164e-57	no	shared with some cells in cluster 2
16	parenchyme	go_Sbre_v1_38578_1_1	cathepsin L	-	2.77047	8.75575e-38	no
16	parenchyme	go_Sbre_v1_51167_2_1	dynamin 1	DNM1	4.03131	3.11623e-49	no
16	parenchyme	go_Sbre_v1_30659_1_1	cathepsin L1-like	-	2.44842	7.32512e-12	no	shared with clusters 1, 2 and 10
16	parenchyme	go_Sbre_v1_47338_1_1	carbonic anhydrase 2-like	-	1.82054	7.72685e-05	no	shared with cluster 9
16	parenchyme	go_Sbre_v1_53747_1_1	protocadherin-11 X-linked-like	Cadherin	1.49161	0.00044067	no	shared with clusters 0, 8, 9, 13 and 15
17	frontal cells	go_Sbre_v1_22719_1_1	-	-	7.04333	0	yes
17	frontal cells	go_Sbre_v1_30560_1_1	-	-	7.1676	0	no
17	frontal cells	go_Sbre_v1_31790_1_2	-	-	6.29846	2.58014e-200	yes
17	frontal cells	go_Sbre_v1_46548_1_2	-	-	5.18745	9.1208e-129	no
17	frontal cells	go_Sbre_v1_59662_1_1	-	-	3.95076	1.38487e-51	no
17	frontal cells	go_Sbre_v1_54317_3_2	-	-	4.71538	5.26056e-49	no
17	frontal cells	go_Sbre_v1_50964_1_3	POU class 3 homeobox 1	POU3F4	4.41246	6.81256e-43	no	putative orthologs in Smed expressed in protonephridia and neurons
17	frontal cells	go_Sbre_v1_42078_2_1	-	-	6.92116	4.6248e-16	no
17	frontal cells	go_Sbre_v1_44248_1_1	-	-	4.66914	0.000200962	no
17	frontal cells	go_Sbre_v1_50739_4_1	potassium voltage-gated channel subfamily KQT member 5	KCNQ4	3.03328	9.87317e-15	no	putative orthologs in Smed expressed in multiple cell types

## Sheet: SD5
subcluster	cell type	gene ID	blast description	Egg Nogg	log2_FC	p-value	irradiation sensitivity	comments
7.0	muscles	go_Sbre_v1_49659_1_1	myosin heavy chain, striated muscle-like	unc-54	0.872753	0.000322264	no
7.0	muscles	go_Sbre_v1_3046_1_1	Troponin T	TNNT2	1.4451	6.8047e-05	no
7.0	muscles	go_Sbre_v1_5524_1_1	muscle LIM protein 1-like	LIM	1.50904	8.19676e-05	no
7.0	muscles	go_Sbre_v1_5816_1_1	tropomyosin	-	1.26183	0.00186301	no
7.0	muscles	go_Sbre_v1_682_1_1	tropomyosin	Tm2	0.813312	0.0234532	no
7.0	muscles	go_Sbre_v1_10514_1_1	myosin essential light chain, striated adductor muscle-like	Mlc1	1.17271	0.00107825	no
7.0	muscles	go_Sbre_v1_58863_1_1	junctophilin-1-like	JPH3	1.54669	1.53945e-05	no
7.0	muscles	go_Sbre_v1_57843_2_1	kinesin-like protein KIF26B	KIF26B	0.450788	0.0344101	no
7.0	muscles	go_Sbre_v1_71358_1_1	Troponin I 4	TNNI1	1.20065	0.00204669	no
7.0	muscles	go_Sbre_v1_52273_2_1	calcium-transporting atpase sarcoplasmic/endoplasmic reticulum type	ATP2A2	1.40553	0.000353501	no
7.0	muscles	go_Sbre_v1_18889_1_1	-	-	3.40101	6.97115e-10	no	shared with cluster 2
7.0	muscles	go_Sbre_v1_64618_3_1	twitchin-like	unc-22	1.913	8.75281e-06	no
7.0	muscles	go_Sbre_v1_64640_1_1	inositol 1,4,5-trisphosphate receptor type 3-like	-	1.65033	0.000948391	no	shared with cluster 8
7.0	muscles	go_Sbre_v1_41092_1_3	aspartyl/asparaginyl beta-hydroxylase-like	HSP90B1	1.50673	8.02095e-07	no
7.0	muscles	go_Sbre_v1_64616_1_4	twitchin-like	unc-22	1.37977	1.2784e-05	no	shared with subcluster of cluster 0
7.0	muscles	go_Sbre_v1_44847_1_4	serine/threonine-protein kinase DCLK1-like	DCLK2	2.95036	7.30368e-06	no
7.0	muscles	go_Sbre_v1_52688_1_1	laminin, gamma 1	LAMC3	2.38112	5.34277e-06	no
7.0	muscles	go_Sbre_v1_2210_1_1	c-terminal tandem repeated domain in type 4 procollagen	COL4A2	1.55908	2.78588e-05	no
7.0	muscles	go_Sbre_v1_50715_1_1	transient receptor potential cation channel subfamily M member 2-like	TRPM2	1.91225	0.000270369	no
7.0	muscles	go_Sbre_v1_39323_1_1	CD63 antigen-like	-	1.45139	0.0182506	no
7.0	muscles	go_Sbre_v1_47246_1_1	collagen alpha-1(IV) chain	Collagen alpha-5(IV) chain-like	1.04057	0.0668418	no
7.0	muscles	go_Sbre_v1_65613_1_1	titin	TTN	1.15848	0.000707173	no
7.1	neurons I	go_Sbre_v1_45935_1_1	gamma-glutamylaminecyclotransferase B-like	GGACT	3.28223	1.30054e-30	no
7.1	neurons I	go_Sbre_v1_54055_1_2	tryptophan 5-hydroxylase 1-like	Trh	3.47027	4.3828e-29	no
7.1	neurons I	go_Sbre_v1_51581_1_1	limbic system-associated membrane protein-like	-	4.69669	3.04383e-20	no
7.1	neurons I	go_Sbre_v1_770_1_1	sodium-dependent serotonin transporter-like	SerT	3.49808	6.6474e-24	no
7.1	neurons I	go_Sbre_v1_48744_1_1	synaptic vesicular amine transporter-like	SLC18A1	2.72201	6.67618e-15	no
7.1	neurons I	go_Sbre_v1_48848_1_2	-	-	3.48066	4.0304e-14	no
7.1	neurons I	go_Sbre_v1_58830_1_1	-	-	1.68444	4.34652e-05	no
7.1	neurons I	go_Sbre_v1_60922_2_4	homeobox protein unc-4 homolog	UNCX	4.06175	4.31867e-13	no
7.1	neurons I	go_Sbre_v1_29413_1_1	GTP cyclohydrolase 1-like	GCH1	5.13829	7.22091e-20	no
7.1	neurons I	go_Sbre_v1_50910_1_1	-	-	4.89989	1.67266e-09	no
7.1	neurons I	go_Sbre_v1_44839_1_5	gonadotropin-releasing hormone II receptor-like	GNRHR	2.76661	3.3385e-05	no
7.1	neurons I	go_Sbre_v1_43151_1_1	pituitary homeobox 3	PITX1	n/a	6.59432e-07	no
7.1	neurons I	go_Sbre_v1_45794_1_3	muscarinic acetylcholine receptor DM1-like	CHRM5	4.40955	8.49699e-09	no
7.1	neurons I	go_Sbre_v1_50911_2_1	innexin unc-9-like	-	3.93452	5.903e-12	no
7.1	neurons I	go_Sbre_v1_57120_7_2	-	-	3.0224	1.88956e-07	no
7.1	neurons I	go_Sbre_v1_42634_1_1	cathepsin	-	n/a	0.0143784	no	shared with cluster 13
7.1	neurons I	go_Sbre_v1_54384_3_3	neuronal acetylcholine receptor subunit alpha-7-like	CHRNA7	n/a	1.24353e-07	no
7.1	neurons I	go_Sbre_v1_46844_1_3	GATA binding protein 4	GATA3	3.83901	1.85557e-06	no
7.1	neurons I	go_Sbre_v1_64198_2_8	protein tyrosine phosphatase, receptor type, D	PTPRD	1.0793	1.67265e-06	no
7.1	neurons I	go_Sbre_v1_54382_1_2	-	CHRNA7	4.57101	1.27217e-06	no
7.2	neurons I	go_Sbre_v1_52156_2_7	-	-	2.45298	4.42067e-14	no
7.2	neurons I	go_Sbre_v1_47017_1_4	short transient receptor potential channel 3-like	-	3.18398	1.64624e-08	no
7.2	neurons I	go_Sbre_v1_698_1_1	-	-	1.40474	1.03877e-10	no
7.2	neurons I	go_Sbre_v1_53851_1_2	high-affinity choline transporter 1-like	-	3.35392	1.04188e-12	no
7.2	neurons I	go_Sbre_v1_37865_1_1	C1q-related factor-like	C1QL4	5.31388	5.92632e-14	no
7.2	neurons I	go_Sbre_v1_62262_2_1	multiple epidermal growth factor-like domains protein 6	MEGF11	2.90772	5.37397e-16	no
7.2	neurons I	go_Sbre_v1_39647_1_3	-	-	1.68141	2.63784e-05	no
7.2	neurons I	go_Sbre_v1_59082_1_2	multiple PDZ domain protein-like	MPDZ	1.0128	0.000428855	no
7.2	neurons I	go_Sbre_v1_44582_1_1	GTPase IMAP family member 6-like	-	4.7969	1.29824e-07	no
7.2	neurons I	go_Sbre_v1_49851_1_2	acetylcholine receptor subunit alpha-like 1	nAChRa4	2.15637	3.31078e-06	no
7.2	neurons I	go_Sbre_v1_55504_3_1	synaptosomal-associated protein 25-like	SNAP25	2.62974	1.39105e-11	no	shared with cluster 3
7.2	neurons I	go_Sbre_v1_57878_1_1	-	-	2.82074	5.40669e-05	no
7.2	neurons I	go_Sbre_v1_47793_1_2	-	IRGC	4.31682	2.26709e-08	no
7.2	neurons I	go_Sbre_v1_42672_1_2	-	BSX	2.92399	2.67928e-09	no
7.2	neurons I	go_Sbre_v1_43353_1_1	-	-	2.02755	4.72781e-06	no
7.2	neurons I	go_Sbre_v1_48356_1_1	calcium/calmodulin-dependent protein kinase II delta	CAMK2G	2.45198	1.65522e-08	no
7.2	neurons I	go_Sbre_v1_50833_1_3	guanine nucleotide-binding protein G(s) subunit alpha	GNAL	1.93148	3.90625e-07	no	shared with cluster 3
7.2	neurons I	go_Sbre_v1_38462_1_1	basic helix-loop-helix family, member e23	BHLHE22	2.95689	5.38368e-08	no
7.2	neurons I	go_Sbre_v1_58345_2_1	neuronal acetylcholine receptor subunit alpha-10-like	-	2.17797	3.86432e-08	no
7.2	neurons I	go_Sbre_v1_13887_1_1	-	-	1.97459	0.000395658	no
7.2	neurons I	go_Sbre_v1_20043_1_1	-	TMSB4X	3.03042	1.14045e-07	no	shared with cluster 16
7.2	neurons I	go_Sbre_v1_48040_1_3	early B cell factor 3	EBF3	2.69475	2.35134e-12	no
7.2	neurons I	go_Sbre_v1_51994_1_1	cytoglobin-1-like	-	3.17325	1.53313e-07	no
7.2	neurons I	go_Sbre_v1_50403_1_3	neuronal acetylcholine receptor subunit beta-3-like	-	1.86971	2.4375e-05	no
7.2	neurons I	go_Sbre_v1_52406_2_2	carboxyl-terminal PDZ ligand of neuronal nitric oxide synthase protein-like	NOS1AP	2.33816	2.71745e-09	no
7.2	neurons I	go_Sbre_v1_28937_1_1	Putative complexin-1	CPLX1	1.22315	0.000148506	no	shared with cluster 3, neuronal marker in Schistosoma
7.2	neurons I	go_Sbre_v1_50188_6_2	Putative complexin-1	CPLX1	0.835627	0.114024	no	neuronal marker in Schistosoma
7.3	neurons I	go_Sbre_v1_27106_1_1	-	-	4.73571	4.38691e-29	no
7.3	neurons I	go_Sbre_v1_21714_1_1	-	-	n/a	1.73348e-19	no
7.3	neurons I	go_Sbre_v1_55068_2_1	-	VDR	n/a	6.12232e-23	no
7.3	neurons I	go_Sbre_v1_48068_1_1	-	-	n/a	2.34827e-18	no
7.3	neurons I	go_Sbre_v1_46574_2_1	prolactin-releasing peptide receptor-like	-	4.74002	3.07031e-16	no
7.3	neurons I	go_Sbre_v1_32506_1_1	lethal(2)essential for life	CRYAB	6.47219	2.49609e-25	no
7.3	neurons I	go_Sbre_v1_47002_1_1	protein lethal(2)essential for life-like	CRYAB	5.32571	6.55755e-20	no
7.3	neurons I	go_Sbre_v1_23209_1_1	-	-	4.74556	1.92129e-19	no
7.3	neurons I	go_Sbre_v1_44015_1_1	ankyrin repeat and MYND domain-containing protein 2-like	ANKMY2	5.34661	1.56843e-21	no
7.3	neurons I	go_Sbre_v1_11042_1_1	-	-	2.68103	3.99884e-09	no
7.3	neurons I	go_Sbre_v1_29889_1_1	-	-	3.27978	4.04975e-14	no
7.3	neurons I	go_Sbre_v1_29890_2_1	-	-	4.45156	1.33641e-17	no
7.3	neurons I	go_Sbre_v1_10657_1_1	-	-	2.93366	3.28772e-18	no
7.3	neurons I	go_Sbre_v1_15127_1_1	-	-	3.83548	3.72416e-19	no
7.3	neurons I	go_Sbre_v1_44440_2_3	-	-	4.95477	8.08296e-16	no
7.3	neurons I	go_Sbre_v1_47783_2_1	prolactin-releasing peptide receptor-like	GPR83	4.9077	7.62094e-17	no
7.3	neurons I	go_Sbre_v1_2084_1_1	-	-	5.18325	1.29703e-12	no
7.3	neurons I	go_Sbre_v1_66948_1_1	-	-	2.28959	7.92167e-09	no
7.3	neurons I	go_Sbre_v1_17447_1_1	-	-	3.41617	1.02623e-07	no
7.3	neurons I	go_Sbre_v1_49130_2_1	-	-	5.29322	1.9462e-10	no
7.3	neurons I	go_Sbre_v1_71395_1_1	-	-	2.15788	4.33625e-07	no
7.3	neurons I	go_Sbre_v1_24541_1_1	tetratricopeptide repeat domain 16	TTC16	4.14284	2.95407e-09	no
7.3	neurons I	go_Sbre_v1_52042_1_2	sodium- and chloride-dependent glycine transporter 1-like	-	2.64591	4.56841e-11	no
7.3	neurons I	go_Sbre_v1_36412_1_1	C1q-related factor-like	C1QL4	1.84295	4.50479e-08	no
7.3	neurons I	go_Sbre_v1_47073_2_1	early growth response 1	EGR1	2.9286	4.75464e-08	no
7.2+7.3	neurons I	go_Sbre_v1_59201_1_3	unc-13 homolog A (C, elegans)	UNC13C	1.56824	0.00159965	no
7.2+7.3	neurons I	go_Sbre_v1_40381_2_2	C1q-related factor-like	C1QTNF3	1.40162	0.207421	no
7.2+7.3	neurons I	go_Sbre_v1_54157_1_2	C1q-related factor-like	C1QL4	1.03343	0.0153419	no
7.2+7.3	neurons I	go_Sbre_v1_51374_1_1	potassium voltage-gated channel protein Shab-like	KCNB1	1.48696	0.149038	no
7.2+7.3	neurons I	go_Sbre_v1_49998_2_5	Neuronal calcium sensor 2	ncs-2	0.577075	0.0357747	no
7.2+7.3	neurons I	go_Sbre_v1_47640_1_2	cAMP-dependent protein kinase type I regulatory subunit	PRKAR1A	0.454366	0.266969	no
7.2+7.3	neurons I	go_Sbre_v1_52468_3_1	beta-adrenergic receptor kinase 2-like	ADRBK2	1.38148	0.0483978	no
7.2+7.3	neurons I	go_Sbre_v1_58366_1_6	protein unc-80 homolog	UNC80	0.259862	0.586258	no
7.2+7.3	neurons I	go_Sbre_v1_57441_1_4	synaptosomal-associated protein 25-like	SNAP25	1.32775	0.000273196	no	shared with cluster 13
7.2+7.3	neurons I	go_Sbre_v1_53078_1_1	regulator of G-protein signaling 7-like	RGS7	0.444811	0.0401872	no
7.2+7.3	neurons I	go_Sbre_v1_61877_2_1	neural cell adhesion molecule 2	-	0.84054	0.0195315	no
7.2+7.3	neurons I	go_Sbre_v1_46520_1_2	neuronal acetylcholine receptor subunit alpha-10-like	nAChRb1	1.65416	3.18235e-05	no
7.2+7.3	neurons I	go_Sbre_v1_2069_1_1	synaptotagmin-4-like	SYT11	0.646944	0.000656186	no
7.2+7.3	neurons I	go_Sbre_v1_62389_5_1	protein unc-80 homolog	UNC80	1.13113	0.113793	no

## Sheet: SD6
gene ID	BLAST description	EggNOGG	manually annotated function
go_Sbre_v1_33883_1_1	RAN, member RAS oncogene family	RAN	cell division
go_Sbre_v1_42447_1_1	Minichromosome maintenance 3	MCM3	cell division
go_Sbre_v1_72399_1_1	Proliferating cell nuclear antigen	PCNA	cell division
go_Sbre_v1_35096_2_1	minichromosome maintenance complex component 4	MCM4	cell division
go_Sbre_v1_39159_1_3	anaphase promoting complex subunit 11	ANAPC11	cell division
go_Sbre_v1_57652_2_1	protein phosphatase 1G (formerly 2C), magnesium-dependent, gamma isoform	PPM1G	cell division
go_Sbre_v1_57651_1_1	protein phosphatase 1G-like	PPM1G	cell division
go_Sbre_v1_41597_1_1	non-SMC condensin I complex, subunit H	NCAPH	cell division
go_Sbre_v1_36208_1_2	cyclin T2	CCNT2	cell division
go_Sbre_v1_3323_1_1	twinstar	-	cell division
go_Sbre_v1_49154_1_1	ras homolog family member A	RHOA	cell division
go_Sbre_v1_51442_1_1	SPT16 homolog, facilitates chromatin remodeling subunit	SUPT16H	chromatin remodelling
go_Sbre_v1_56898_1_1	bromodomain adjacent to zinc finger domain 1B	BAZ1B	chromatin remodelling
go_Sbre_v1_14080_1_1	tubulin, alpha 3A	-	cytoskeleton
go_Sbre_v1_62712_1_5	tubulin beta chain	-	cytoskeleton
go_Sbre_v1_31128_1_1	tubulin, alpha 3A	TUBA1A	cytoskeleton
go_Sbre_v1_35830_1_1	Moesin	RDX	cytoskeleton
go_Sbre_v1_23812_1_2	zinc finger protein 7	-	DNA binding
go_Sbre_v1_38767_1_1	Dorsal switch protein 1	HMGB2	DNA binding
go_Sbre_v1_71306_1_1	Dorsal switch protein 1	HMGB1	DNA binding
go_Sbre_v1_20415_1_1	Dorsal switch protein 1	HMGB2	DNA binding
go_Sbre_v1_24537_1_1	nascent polypeptide-associated complex alpha subunit	NACA	DNA binding
go_Sbre_v1_23527_1_1	nascent polypeptide-associated complex alpha subunit	NACA	DNA binding
go_Sbre_v1_48582_1_1	high mobility group protein 20A	HMG20A	DNA binding
go_Sbre_v1_50832_2_2	Zinc finger protein 746	-	DNA binding
go_Sbre_v1_52159_1_1	poly (ADP-ribose) polymerase family, member 1	PARP1	DNA repair
go_Sbre_v1_53288_1_1	RAD23 homolog B, nucleotide excision repair protein	RAD23A	DNA repair
go_Sbre_v1_47639_1_1	ribonucleotide reductase M2	RRM2	DNA synthesis
go_Sbre_v1_65158_1_9	fibroblast growth factor receptor 4	FGFR4	FGF receptor
go_Sbre_v1_50289_1_1	fibroblast growth factor receptor 3	FGFR3	FGF receptor
go_Sbre_v1_58897_1_3	fibroblast growth factor receptor 3	FGFR1	FGF receptor
go_Sbre_v1_16276_1_1	heat shock protein family A (Hsp70) member 8	Hsc70-4	heat shock protein
go_Sbre_v1_634_1_1	heat shock protein 90kDa alpha family class A member 1	-	heat shock protein
go_Sbre_v1_10902_1_1	heat shock protein family A (Hsp70) member 9	HSPA9	heat shock protein
go_Sbre_v1_6779_1_1	heat shock protein family D (Hsp60) member 1	HSPD1	heat shock protein
go_Sbre_v1_44190_1_1	DnaJ heat shock protein family (Hsp40) member A2	DNAJA2	heat shock protein
go_Sbre_v1_23071_1_1	stress-induced-phosphoprotein 1	STIP1	heat shock protein
go_Sbre_v1_5506_1_1	histone H2A	-	histone
go_Sbre_v1_5507_2_1	histone H2A	-	histone
go_Sbre_v1_5508_3_1	histone H2A	-	histone
go_Sbre_v1_15734_1_1	Histone H2A variant	His2Av	histone
go_Sbre_v1_5755_1_1	histone H2B-like	-	histone
go_Sbre_v1_5756_2_1	histone H2B-like	-	histone
go_Sbre_v1_22681_1_2	histone cluster 1, H3a	H3F3C	histone
go_Sbre_v1_36549_1_1	Histone H2A variant	H2AFZ	histone
go_Sbre_v1_35308_1_1	histone cluster 1, H4a	HIST1H3B	histone
go_Sbre_v1_51963_1_1	nucleosome assembly protein 1-like 4b	NAP1L4	histone biding
go_Sbre_v1_53235_2_1	chromobox protein homolog 1-like	CBX1	histone biding
go_Sbre_v1_13187_1_1	transmembrane protein 14C	TMEM14C	mitochondrial
go_Sbre_v1_3772_1_1	ATP synthase, subunit C	ATP5G2	mitochondrial
go_Sbre_v1_70197_1_1	isocitrate dehydrogenase 2 (NADP+), mitochondrial	IDP1	mitochondrial
go_Sbre_v1_22647_1_1	solute carrier family 25 member 4	slc25a4	mitochondrial
go_Sbre_v1_42156_1_1	ATP synthase mitochondrial F1 complex assembly factor 2	ATPAF2	mitochondrial
go_Sbre_v1_33523_1_1	ATP synthase, H+ transporting, mitochondrial F1 complex, beta polypeptide	ATP5B	mitochondrial
go_Sbre_v1_3369_1_1	voltage-dependent anion-selective channel protein 2-like	VDAC3	mitochondrial
go_Sbre_v1_31028_1_1	ATP synthase, H+ transporting, mitochondrial F1 complex, alpha subunit 1, cardiac muscle	ATP5A1	mitochondrial
go_Sbre_v1_20983_1_1	mitochondrial import inner membrane translocase subunit Tim17-B-like	TIMM17B	mitochondrial
go_Sbre_v1_36449_1_1	phosphate carrier protein, mitochondrial-like	SLC25A3	mitochondrial
go_Sbre_v1_33873_1_1	ATP synthase, subunit F	ATP5J2	mitochondrial
go_Sbre_v1_14883_1_1	translocase of inner mitochondrial membrane 13	TIMM13	mitochondrial
go_Sbre_v1_67999_1_1	ATP synthase, subunit B	ATP5F1	mitochondrial
go_Sbre_v1_65800_1_1	NADH dehydrogenase subunit 4	ND4	mitochondrial
go_Sbre_v1_22638_1_1	tafazzin	TAZ	mitochondrial
go_Sbre_v1_23102_1_1	ATP synthase, subunit C	ATP5G2	mitochondrial
go_Sbre_v1_35015_1_1	aldehyde dehydrogenase 1 family, member L2	ALDH1L2	mitochondrial
go_Sbre_v1_23926_1_1	ubiquinol-cytochrome c reductase, Rieske iron-sulfur polypeptide 1	UQCRFS1	mitochondrial
go_Sbre_v1_40574_1_1	asparaginyl-tRNA synthetase 2 (mitochondrial)(putative)	NARS2	mitochondrial
go_Sbre_v1_43996_1_1	ATP synthase, gamma subunit	ATP5C1	mitochondrial
go_Sbre_v1_71324_1_1	ATP synthase, oligomycin sensitivity conferring protein	ATP5O	mitochondrial
go_Sbre_v1_15830_1_1	aldehyde dehydrogenase 2, mitochondrial	ALDH2	mitochondrial
go_Sbre_v1_16297_1_1	electron transferring flavoprotein, beta polypeptide	ETFB	mitochondrial
go_Sbre_v1_15658_1_1	Cytochrome c oxidase subunit 6B	COX6B1	mitochondrial
go_Sbre_v1_23388_1_1	Cytochrome c proximal	CYCS	mitochondrial
go_Sbre_v1_43921_1_2	CUGBP, Elav-like family member 4	CELF4	mRNA-binding
go_Sbre_v1_8738_1_1	Universal minicircle sequence binding protein	CNBP	mRNA-binding
go_Sbre_v1_13255_1_1	Y-box binding protein 3	YBX2	mRNA-binding
go_Sbre_v1_24527_1_1	cellular nucleic acid-binding protein	CNBP	mRNA-binding
go_Sbre_v1_33885_1_1	acidic nuclear phosphoprotein 32 family member A	ANP32A	other
go_Sbre_v1_46918_1_1	abnormal wing discs	ndk1	other
go_Sbre_v1_792_1_1	peroxiredoxin 2	Jafrac1	other
go_Sbre_v1_30633_1_1	acidic nuclear phosphoprotein 32 family member A	-	other
go_Sbre_v1_35909_1_1	karyopherin subunit alpha 4	KPNA4	other
go_Sbre_v1_24326_1_1	SET nuclear oncogene	SET	other
go_Sbre_v1_119_1_1	small ubiquitin-like modifier 2	SUMO2	other
go_Sbre_v1_3367_1_1	14-3-3 protein zeta	14-3-3zeta	other
go_Sbre_v1_23943_1_1	protein arginine methyltransferase 1	PRMT8	other
go_Sbre_v1_47897_1_2	MAP kinase-interacting serine/threonine-protein kinase 1-like	MKNK1	other
go_Sbre_v1_38586_1_1	-	LSM14A	other
go_Sbre_v1_16130_1_1	14-3-3 protein zeta	14-3-3zeta	other
go_Sbre_v1_39016_1_1	acidic leucine-rich nuclear phosphoprotein 32 family member A-like	ANP32E	other
go_Sbre_v1_40251_1_1	effete	eff	other
go_Sbre_v1_12072_1_1	prostaglandin E synthase 3	PTGES3	other
go_Sbre_v1_17736_2_1	prohibitin	PHB	other
go_Sbre_v1_23601_1_1	FK506 binding protein	FK506-bp2	other
go_Sbre_v1_17735_1_1	prohibitin	PHB	other
go_Sbre_v1_31063_1_1	small ubiquitin-like modifier 2	SUMO2	other
go_Sbre_v1_22701_1_1	tyrosine 3-monooxygenase/tryptophan 5-monooxygenase activation protein epsilon	YWHAE	other
go_Sbre_v1_1655_1_1	CTP synthase 1	CTPS1	other
go_Sbre_v1_47819_1_1	lamin B receptor	LBR	other
go_Sbre_v1_42415_1_1	lamin B receptor	ERG24	other
go_Sbre_v1_30987_1_1	chaperonin containing Tcp1, subunit 4 (delta)	CCT4	other
go_Sbre_v1_15631_1_1	citrate synthase	CS	other
go_Sbre_v1_11171_1_1	chaperonin containing TCP1 subunit 7	cct7	other
go_Sbre_v1_23803_1_1	effete	eff	other
go_Sbre_v1_35309_1_2	methionine adenosyltransferase I, alpha	MAT1A	other
go_Sbre_v1_13850_1_1	chaperonin containing TCP1 subunit 6A	CCT6A	other
go_Sbre_v1_54353_1_1	CG7123 gene product from transcript CG7123-RA	LAMB1	other
go_Sbre_v1_24318_1_1	thioredoxin H2-like	-	other
go_Sbre_v1_40664_1_3	RAB6A, member RAS oncogene family	RAB6B	other
go_Sbre_v1_33981_2_1	aldolase A, fructose-bisphosphate	-	other
go_Sbre_v1_71361_1_1	ATP synthase	-	other
go_Sbre_v1_17590_1_1	inorganic pyrophosphatase	Nurf-38	other
go_Sbre_v1_3408_1_1	proteasome subunit alpha 3	PSMA3	other
go_Sbre_v1_44045_1_1	Valyl-tRNA synthetase	VARS	other
go_Sbre_v1_33980_1_1	aldolase A, fructose-bisphosphate	-	other
go_Sbre_v1_52710_1_2	glutamic pyruvic transaminase, soluble	GPT2	other
go_Sbre_v1_48849_1_1	Flotillin 2	FLOT2	other
go_Sbre_v1_23390_1_1	superoxide dismutase 1, soluble	Sod	other
go_Sbre_v1_9605_1_1	diazepam binding inhibitor (GABA receptor modulator, acyl-CoA binding protein)	DBI	other
go_Sbre_v1_43193_1_2	alanine aminotransferase 2	GPT2	other
go_Sbre_v1_22597_1_1	phosphoglycerate kinase 1	PGK1	other
go_Sbre_v1_49872_1_1	Innexin unc-7	-	other
go_Sbre_v1_54839_1_1	zinc transporter ZIP10-like	-	other
go_Sbre_v1_48254_1_2	sodium- and chloride-dependent transporter XTRP3A-like	SLC6A19	other
go_Sbre_v1_9094_1_1	Cyclophilin 1	PPIF	regulation of apoptosis
go_Sbre_v1_23887_1_1	translationally-controlled tumor protein	TPT1	regulation of apoptosis
go_Sbre_v1_62048_1_2	Helicase	DDX56	ribosomal biogenesis
go_Sbre_v1_6195_1_1	60S ribosomal protein L7-like	RPL7	ribosomal biogenesis
go_Sbre_v1_65797_1_1	receptor for activated C kinase 1	GNB2L1	ribosomal biogenesis
go_Sbre_v1_11931_1_1	-	RpLP2	ribosomal biogenesis
go_Sbre_v1_35059_1_1	-	SERBP1	ribosomal biogenesis
go_Sbre_v1_3368_1_1	ribosomal protein SA	RPSA	ribosomal biogenesis
go_Sbre_v1_69048_1_1	ribosomal protein S27a	RPS27A	ribosomal biogenesis
go_Sbre_v1_25980_1_1	ubiquitin A-52 residue ribosomal protein fusion product 1	UBA52	ribosomal biogenesis
go_Sbre_v1_3403_1_1	Ribosomal protein S15Aa	rps15a	ribosomal biogenesis
go_Sbre_v1_66897_1_1	ribosomal protein L27	RPL27	ribosomal biogenesis
go_Sbre_v1_71296_1_1	40S ribosomal protein S15	RPS15	ribosomal biogenesis
go_Sbre_v1_66895_1_1	ribosomal protein L35a	RPL35A	ribosomal biogenesis
go_Sbre_v1_680_1_1	ribosomal protein L27a	RPL27A	ribosomal biogenesis
go_Sbre_v1_72615_1_1	ribosomal protein S25	RPS25	ribosomal biogenesis
go_Sbre_v1_681_2_1	ribosomal protein L27a	RPL27A	ribosomal biogenesis
go_Sbre_v1_70245_1_1	fibrillarin	FBL	ribosomal biogenesis
go_Sbre_v1_23395_1_1	ribosomal protein S11	RPS11	ribosomal biogenesis
go_Sbre_v1_15623_1_1	ribosomal protein S6	RPS6	ribosomal biogenesis
go_Sbre_v1_13252_1_1	Ribosomal protein L37A	RPL37A	ribosomal biogenesis
go_Sbre_v1_71305_1_1	ribosomal protein L30	rpl30	ribosomal biogenesis
go_Sbre_v1_67969_1_1	ribosomal protein L23a	RPL23A	ribosomal biogenesis
go_Sbre_v1_727_1_1	ribosomal protein S12	RPS12	ribosomal biogenesis
go_Sbre_v1_67971_1_1	ribosomal protein S8	RPS8	ribosomal biogenesis
go_Sbre_v1_6304_1_1	ribosomal protein L3	RpL3	ribosomal biogenesis
go_Sbre_v1_24420_1_1	Ribosomal protein L36A	rpl-41	ribosomal biogenesis
go_Sbre_v1_628_1_1	ribosomal protein L9	RpL9	ribosomal biogenesis
go_Sbre_v1_810_1_1	ribosomal protein S3	RPS3	ribosomal biogenesis
go_Sbre_v1_2032_1_1	ribosomal protein L12	RPL12	ribosomal biogenesis
go_Sbre_v1_71315_1_1	40S ribosomal protein S26-like	RPS26	ribosomal biogenesis
go_Sbre_v1_70196_1_1	ribosomal protein L5	RPL5	ribosomal biogenesis
go_Sbre_v1_71295_1_1	ribosomal protein S4, X-linked	RPS4X	ribosomal biogenesis
go_Sbre_v1_135_1_1	ribosomal protein L17	RPL17	ribosomal biogenesis
go_Sbre_v1_71310_1_1	ribosomal protein S19	RPS19	ribosomal biogenesis
go_Sbre_v1_65831_1_1	ribosomal protein L31	RPL31	ribosomal biogenesis
go_Sbre_v1_16332_1_1	Ribosomal protein S9	STXBP5	ribosomal biogenesis
go_Sbre_v1_71329_1_1	ribosomal protein S13	RPS13	ribosomal biogenesis
go_Sbre_v1_66883_1_1	Ribosomal protein L24	RPL24	ribosomal biogenesis
go_Sbre_v1_5863_1_1	60S ribosomal protein L29-like	RPL29	ribosomal biogenesis
go_Sbre_v1_65815_1_1	40S ribosomal protein S24	RPS24	ribosomal biogenesis
go_Sbre_v1_65834_1_1	ribosomal protein L21	ribosomal protein L21	ribosomal biogenesis
go_Sbre_v1_67958_1_1	60S ribosomal protein L6-like	RPL6	ribosomal biogenesis
go_Sbre_v1_16334_1_1	60S ribosomal protein L10a	RPL10A	ribosomal biogenesis
go_Sbre_v1_65840_1_1	ribosomal protein L18a	RPL18A	ribosomal biogenesis
go_Sbre_v1_11930_1_1	Ribosomal protein LP0	RPLP0	ribosomal biogenesis
go_Sbre_v1_71319_1_1	ribosomal protein L23	RPL23	ribosomal biogenesis
go_Sbre_v1_27635_1_1	ribosomal protein S3A	RPS3A	ribosomal biogenesis
go_Sbre_v1_65813_1_1	ribosomal protein S10	RPS10	ribosomal biogenesis
go_Sbre_v1_70179_1_1	ribosomal protein L13	RPL13	ribosomal biogenesis
go_Sbre_v1_65828_1_1	ribosomal protein L36	RPL36	ribosomal biogenesis
go_Sbre_v1_72561_1_1	Ribosomal protein S21	RPS21	ribosomal biogenesis
go_Sbre_v1_13229_1_1	ribosomal protein S5	RPS5	ribosomal biogenesis
go_Sbre_v1_69045_1_1	Ribosomal protein L26	rpl26l1	ribosomal biogenesis
go_Sbre_v1_70180_1_1	ribosomal protein S7	RPS7	ribosomal biogenesis
go_Sbre_v1_66878_1_1	ribosomal protein S27-like	RPS27L	ribosomal biogenesis
go_Sbre_v1_67963_1_1	ribosomal protein S5	RPS5	ribosomal biogenesis
go_Sbre_v1_69059_1_1	ribosomal protein L13a	RPL13A	ribosomal biogenesis
go_Sbre_v1_69052_1_1	Ribosomal protein L34b	RPL34	ribosomal biogenesis
go_Sbre_v1_67005_1_1	NOP56 ribonucleoprotein	NOP56	ribosomal biogenesis
go_Sbre_v1_685_1_1	Ribosomal protein L37a	RPL37	ribosomal biogenesis
go_Sbre_v1_24711_2_1	ribosomal L24 domain containing 1	RSL24D1	ribosomal biogenesis
go_Sbre_v1_69095_1_1	ribosomal protein S18	rps18	ribosomal biogenesis
go_Sbre_v1_32276_1_1	NHP2 ribonucleoprotein	NHP2	ribosomal biogenesis
go_Sbre_v1_71320_1_1	60S ribosomal protein L18	RPL18	ribosomal biogenesis
go_Sbre_v1_52006_1_1	ribosomal protein S23	RPS23	ribosomal biogenesis
go_Sbre_v1_67983_1_1	ribosomal protein S20	RPS20	ribosomal biogenesis
go_Sbre_v1_67966_1_1	Ribosomal protein L19	RPL19	ribosomal biogenesis
go_Sbre_v1_71317_1_1	60S ribosomal protein L14-like	RPL14	ribosomal biogenesis
go_Sbre_v1_70211_1_1	Ribosomal protein L11	RPL11	ribosomal biogenesis
go_Sbre_v1_5605_1_1	ribosomal protein S16	RPS16	ribosomal biogenesis
go_Sbre_v1_16301_1_1	ribosomal protein S17	rps17	ribosomal biogenesis
go_Sbre_v1_24737_1_1	ribosomal protein L4	RPL4	ribosomal biogenesis
go_Sbre_v1_71334_1_1	ribosomal protein L39	RPL39	ribosomal biogenesis
go_Sbre_v1_23636_1_1	-	RpLP2	ribosomal biogenesis
go_Sbre_v1_69054_1_1	ribosomal protein L32	RPL32	ribosomal biogenesis
go_Sbre_v1_71308_1_1	Ribosomal protein L8	RPL8	ribosomal biogenesis
go_Sbre_v1_23923_1_1	NSA2, ribosome biogenesis homolog	NSA2	ribosomal biogenesis
go_Sbre_v1_67959_1_1	ribosomal protein L22	RPL22	ribosomal biogenesis
go_Sbre_v1_72554_1_1	ribosomal protein L23a	RpL23A	ribosomal biogenesis
go_Sbre_v1_65817_1_1	ribosomal protein S2	RPS2	ribosomal biogenesis
go_Sbre_v1_67957_1_1	NHP2-like protein 1 homolog	NHP2L1	ribosomal biogenesis
go_Sbre_v1_23852_1_1	ribosomal protein L7a	RPL7A	ribosomal biogenesis
go_Sbre_v1_66914_1_1	40S ribosomal protein S26-like	RPS26	ribosomal biogenesis
go_Sbre_v1_16292_1_1	ribosomal protein S17	rps17	ribosomal biogenesis
go_Sbre_v1_13643_1_1	partner of NOB1 homolog	PNO1	ribosomal biogenesis
go_Sbre_v1_71309_2_1	Ribosomal protein L8	RPL8	ribosomal biogenesis
go_Sbre_v1_21873_1_1	ribosomal protein S23	RPS23	ribosomal biogenesis
go_Sbre_v1_40085_1_1	NOP58 ribonucleoprotein	NOP58	ribosomal biogenesis
go_Sbre_v1_45528_1_1	H/ACA ribonucleoprotein complex subunit 1-like	GAR1	ribosomal biogenesis
go_Sbre_v1_3294_1_1	ribosomal protein L23	RPL23	ribosomal biogenesis
go_Sbre_v1_31025_1_1	Nucleolar protein at 60B	DKC1	ribosomal biogenesis
go_Sbre_v1_70182_1_1	Finkel-Biskis-Reilly murine sarcoma virus (FBR-MuSV) ubiquitously expressed (fox derived)	FAU	ribosomal biogenesis
go_Sbre_v1_65794_1_1	Ribosomal protein L37A	RPL37A	ribosomal biogenesis
go_Sbre_v1_5607_1_1	ribosomal protein S14	RPS14	ribosomal biogenesis
go_Sbre_v1_69053_1_1	Ribosomal protein S29	RPS29	ribosomal biogenesis
go_Sbre_v1_71314_1_1	Ribosomal protein L10	rpl10	ribosomal biogenesis
go_Sbre_v1_15797_1_1	ribosome biogenesis regulator 1	RRS1	ribosomal biogenesis
go_Sbre_v1_19771_1_1	nucleolar RNA-binding protein, Nop10p family	NOP10	ribosomal biogenesis
go_Sbre_v1_3411_1_1	mRNA turnover 4, ribosome maturation factor	MRTO4	ribosomal biogenesis
go_Sbre_v1_9749_1_1	mitochondrial ribosomal protein L12	MRPL12	ribosomal biogenesis
go_Sbre_v1_68031_1_1	ribosomal protein S27-like	RPS27L	ribosomal biogenesis
go_Sbre_v1_47792_3_2	G protein nucleolar 2	GNL2	ribosomal biogenesis
go_Sbre_v1_37365_1_2	ribosomal protein S11	RPS11	ribosomal biogenesis
go_Sbre_v1_16999_1_1	MAK16 homolog	MAK16	ribosomal biogenesis
go_Sbre_v1_635_1_1	Ribosomal protein L10	rpl10	ribosomal biogenesis
go_Sbre_v1_71332_1_1	mitochondrial ribosomal protein L51	MRPL51	ribosomal biogenesis
go_Sbre_v1_3443_1_1	ribosomal protein L22	RPL22	ribosomal biogenesis
go_Sbre_v1_68213_1_1	ribosomal protein 63, mitochondrial-like	-	ribosomal biogenesis
go_Sbre_v1_48059_1_1	GTP binding protein 4	GTPBP4	ribosomal biogenesis
go_Sbre_v1_40519_1_1	polyadenylate-binding protein 4-like	PABPC4	RNA binding
go_Sbre_v1_38588_1_1	CG3186 gene product from transcript CG3186-RB	EIF5A	RNA binding
go_Sbre_v1_7898_1_1	DAZ associated protein 1	DAZAP1	RNA binding
go_Sbre_v1_13250_2_1	cellular nucleic acid binding protein	-	RNA binding
go_Sbre_v1_32916_2_1	Argonaute-1	AGO1	RNA binding
go_Sbre_v1_65798_1_1	Heterogeneous nuclear ribonucleoprotein at 27C	DAZAP1	RNA binding
go_Sbre_v1_62528_1_2	Heterogeneous nuclear ribonucleoprotein at 27C	DAZAP1	RNA binding
go_Sbre_v1_38971_1_1	DAZ associated protein 1	DAZAP1	RNA binding
go_Sbre_v1_5695_1_1	proliferation-associated protein 2G4-like	PA2G4	RNA binding
go_Sbre_v1_36479_1_1	Sjogren syndrome antigen B	SSB	RNA binding
go_Sbre_v1_48807_1_1	Adenosylhomocysteinase at 13	AHCY	RNA binding
go_Sbre_v1_47309_1_1	musashi RNA binding protein 2	MSI1	RNA binding
go_Sbre_v1_44520_1_1	musashi RNA binding protein 2	MSI1	RNA binding
go_Sbre_v1_29032_1_1	-	SRSF2	RNA binding
go_Sbre_v1_45524_1_1	poly(A) binding protein nuclear 1	PABPN1	RNA binding
go_Sbre_v1_48529_1_1	-	SRSF2	RNA binding
go_Sbre_v1_13939_1_2	DEAD-box helicase 39B	DDX39B	RNA metabolism
go_Sbre_v1_48357_1_1	DEAD (Asp-Glu-Ala-Asp) box polypeptide 6	DDX6	RNA metabolism
go_Sbre_v1_47667_1_2	DEAD (Asp-Glu-Ala-Asp) box polypeptide 17	DBP2	RNA metabolism
go_Sbre_v1_11585_1_1	Aly/REF export factor	ALYREF	RNA metabolism
go_Sbre_v1_35878_1_1	-	SRSF10	RNA metabolism
go_Sbre_v1_35906_1_3	-	SRSF7	RNA metabolism
go_Sbre_v1_53489_1_1	-	Sox11	transcription factor
go_Sbre_v1_53010_1_1	-	KLF5	transcription factor
go_Sbre_v1_1172_1_1	elongation factor 1-beta'	EEF1B2	translational elongation
go_Sbre_v1_24630_1_1	eukaryotic translation elongation factor 1 gamma	EEF1G	translational elongation
go_Sbre_v1_23876_1_1	elongation factor 1-beta'	EEF1B2	translational elongation
go_Sbre_v1_3361_1_1	Elongation factor 2	EEF2	translational elongation
go_Sbre_v1_3372_1_1	eukaryotic translation elongation factor 1 alpha 2	EEF1A1	translational elongation
go_Sbre_v1_71412_1_1	elongation factor 1 homolog	ELOF1	translational elongation
go_Sbre_v1_39860_1_1	Eukaryotic initiation factor 4a	EIF4A2	translational initiation
go_Sbre_v1_9816_1_1	eukaryotic translation initiation factor 3 subunit F	EIF3F	translational initiation
go_Sbre_v1_70231_1_1	eukaryotic translation initiation factor 3, subunit H	EIF3H	translational initiation
go_Sbre_v1_24185_1_1	eukaryotic translation initiation factor 3 subunit I	EIF3I	translational initiation
go_Sbre_v1_17277_1_1	eukaryotic translation initiation factor 3 subunit G	EIF3G	translational initiation
go_Sbre_v1_65818_1_1	eukaryotic translation initiation factor 1A, Y-linked	eIF-1A	translational initiation
go_Sbre_v1_14842_1_1	eukaryotic translation initiation factor 3 subunit D	EIF3D	translational initiation
go_Sbre_v1_45080_1_1	eukaryotic translation initiation factor 3 subunit C-like	EIF3C	translational initiation
go_Sbre_v1_23121_1_1	-	-	unknown
go_Sbre_v1_15070_1_2	-	-	unknown
go_Sbre_v1_51915_1_1	-	-	unknown

## Sheet: SD7
		days post irradiation															treatment comparison	Mann-Whitney two-sided U-test statistics
condition	well ID	0	5	7	12	14	19	21	26	28	33	35	40	42	curve slope			Z-score	p-value
control1	1	1	1	1	2	2	3	4	5	6	7	7	8	10	0.21573		100+100 Gy vs. Controls combined	5.2812	1.284e-07
control1	2	1	1	2	2	2	4	4	6	6	6	7	8	9	0.195749		100+100+50 Gy vs. Controls combined	5.2812	1.284e-07
control1	3	1	2	2	2	2	3	4	4	5	6	6	8	8	0.16779		50+50+50+50+50 Gy vs. Controls combined	6.8246	8.815e-12
control1	4	1	2	2	2	2	3	4	5	5	5	5	6	6	0.124183		100+100+100 Gy 1 vs. Controls combined	6.8793	6.014e-12
control1	5	1	2	2	2	2	3	4	4	5	5	5	6	6	0.122257		100+100+100 Gy 2 vs. Controls combined	6.9017	5.139e-12
control1	6	1	1	2	2	2	3	3	3	5	5	5	7	7	0.145368
control1	7	1	1	1	1	2	2	3	3	3	5	6	7	7	0.157783
control1	8	1	2	2	2	2	2	3	3	3	4	4	5	6	0.0970149
control1	9	1	1	1	2	2	2	3	3	4	5	5	6	6	0.133056
control1	10	1	1	1	1	1	2	2	3	3	4	4	5	5	0.110049
control1	11	1	1	1	1	1	2	2	3	3	3	3	5	5	0.099044
control1	12	1	1	2	2	2	3	3	4	4	5	5	5	5	0.109946
control1	13	1	1	1	1	2	2	3	3	3	4	4	5	5	0.1063
control1	14	1	1	1	2	2	2	3	4	4	4	5	6	7	0.139005
control1	15	1	2	2	2	2	3	2	2	3	3	4	5	5	0.0800605
control1	16	1	1	2	2	2	2	3	3	3	5	5	5	5	0.106403
control1	17	1	2	2	2	2	3	3	3	3	5	5	5	5	0.0977371
control1	18	1	1	2	2	2	3	3	3	3	4	4	5	5	0.0941949
control1	19	1	1	1	1	2	3	3	4	4	6	6	6	6	0.149116
control1	20	1	2	2	2	2	3	3	3	4	5	5	5	5	0.100557
control1	21	1	2	2	2	2	3	3	4	4	4	4	5	5	0.0914781
control1	22	1	1	1	2	2	2	3	3	3	4	4	5	6	0.111046
control1	23	1	2	2	2	2	3	3	3	4	4	4	5	5	0.0895522
control1	24	1	2	2	2	2	3	3	4	4	4	5	7	7	0.131955
		days post irradiation
condition	well ID	0	5	7	12	14	19	21	26	28	33	35	40	42	curve slope
control2	1	1	1	1	2	3	4	4	5	5	6	6	7	7	0.161841
control2	2	1	1	2	3	3	4	4	5	5	6	6	7	7	0.150939
control2	3	1	2	2	3	3	4	5	5	5	4	4	4	4	0.0693652
control2	4	1	1	2	3	3	4	4	5	5	5	5	5	5	0.105406
control2	5	1	1	2	2	3	3	3	3	4	5	5	5	5	0.104581
control2	6	1	1	1	2	2	3	3	3	3	5	5	5	5	0.111768
control2	7	1	1	1	2	2	2	2	2	2	2	2	2	2	0.0237293
control2	8	1	1	1	2	2	3	3	3	3	3	3	4	4	0.0724947
control2	9	1	1	2	2	2	3	3	3	3	3	3	3	3	0.0486622
control2	10	1	1	2	2	3	3	3	4	4	4	5	5	5	0.101451
control2	11	1	1	2	3	3	4	4	4	4	4	4	4	4	0.0723915
control2	12	1	2	2	4	4	5	5	5	5	6	6	6	6	0.116927
control2	13	1	1	2	2	3	3	3	3	3	5	5	5	5	0.101761
control2	14	1	1	1	2	3	3	3	3	3	4	5	5	5	0.103274
control2	15	1	1	1	2	2	3	3	3	3	4	4	4	4	0.0834996
control2	16	1	1	1	2	2	3	3	3	3	3	3	3	3	0.0552308
control2	17	1	1	1	2	2	3	3	3	3	4	4	5	6	0.109842
control2	18	1	1	2	3	3	3	3	3	4	4	4	5	5	0.0892427
control2	19	1	1	1	2	3	3	3	3	4	5	5	5	5	0.111149
control2	20	1	1	1	2	2	3	3	3	3	3	4	4	4	0.0784442
control2	21	1	1	2	2	3	3	3	3	4	4	5	5	5	0.0995254
control2	22	1	1	1	2	2	2	2	3	3	4	4	4	4	0.0850127
control2	23	1	1	1	2	2	3	3	3	3	4	4	4	4	0.0834996
control2	24	1	1	1	2	2	3	3	3	4	4	4	5	6	0.112662
		days post irradiation
condition	well ID	0	5	7	12	14	19	21	26	28	33	35	40	42	curve slope
100+100 Gy	1	1	1	1	1	1	1	1	2	2	3	3	4	4	0.0785474
100+100 Gy	2	1	1	1	1	1	1	0	0	0	0	0	0	0	-0.0327051
100+100 Gy	3	1	1	1	1	1	2	2	2	3	4	4	5	5	0.108123
100+100 Gy	4	1	1	1	1	1	1	1	1	1	1	1	2	2	0.0172639
100+100 Gy	5	1	1	1	1	1	1	1	2	2	3	3	3	4	0.0703625
100+100 Gy	6	1	1	1	1	1	1	1	1	1	1	1	1	1	0
100+100 Gy	7	1	1	1	1	1	1	2	2	3	3	3	4	5	0.0901369
100+100 Gy	8	1	1	1	1	1	1	1	1	2	2	2	3	3	0.0483527
100+100 Gy	9	1	1	1	1	1	1	1	1	2	2	2	3	3	0.0483527
100+100 Gy	10	1	1	1	1	1	1	0	0	0	0	0	0	0	-0.0327051
100+100 Gy	11	1	1	1	1	1	1	1	1	1	1	2	2	2	0.0232134
100+100 Gy	12	1	1	1	1	1	1	1	1	1	1	1	1	1	0
100+100 Gy	13	1	1	1	1	1	1	1	1	1	1	1	2	2	0.0172639
100+100 Gy	14	1	2	2	2	2	2	2	1	1	2	2	2	2	0.0049522
100+100 Gy	15	1	1	1	1	1	1	2	3	3	4	4	4	5	0.103068
100+100 Gy	16	1	1	1	1	1	1	1	2	2	3	3	4	4	0.0785474
100+100 Gy	17	1	1	1	1	1	1	1	2	2	2	3	3	3	0.0562281
100+100 Gy	18	1	1	1	1	1	1	1	2	2	3	3	4	4	0.0785474
100+100 Gy	19	1	1	1	1	1	2	2	3	3	3	3	5	5	0.099044
100+100 Gy	20	1	1	1	1	1	2	2	3	3	4	4	4	4	0.0927849
100+100 Gy	21	1	1	1	1	1	1	1	2	2	3	3	4	4	0.0785474
100+100 Gy	22	1	1	1	1	1	1	1	2	2	2	2	3	3	0.0502786
100+100 Gy	23	1	1	1	1	1	1	1	1	1	2	2	3	3	0.0455327
100+100 Gy	24	1	1	1	1	1	1	1	1	1	1	1	1	1	0
		days post irradiation
condition	well ID	0	5	7	12	14	19	21	26	28	33	35	40	42	curve slope
100+100+50 Gy	1	1	1	1	1	1	0	2	3	3	4	5	6	7	0.0785474
100+100+50 Gy	2	1	1	1	1	1	0	0	0	0	0	0	0	0	-0.0327051
100+100+50 Gy	3	1	1	1	1	1	1	2	2	2	2	3	4	4	0.108123
100+100+50 Gy	4	1	1	1	1	1	0	0	0	0	0	0	0	0	0.0172639
100+100+50 Gy	5	1	1	1	1	1	1	1	0	0	0	0	0	0	0.0703625
100+100+50 Gy	6	1	1	1	1	1	1	1	1	1	2	2	3	3	0
100+100+50 Gy	7	1	1	1	1	1	1	2	3	3	4	4	6	6	0.0901369
100+100+50 Gy	8	1	1	1	1	1	1	1	1	1	1	1	1	1	0.0483527
100+100+50 Gy	9	1	1	1	1	1	1	1	2	2	2	2	3	3	0.0483527
100+100+50 Gy	10	1	1	1	1	1	0	0	0	0	0	0	0	0	-0.0327051
100+100+50 Gy	11	1	1	1	1	1	0	0	0	0	0	0	0	0	0.0232134
100+100+50 Gy	12	1	1	1	1	1	0	0	0	0	0	0	0	0	0
100+100+50 Gy	13	1	1	1	1	1	1	1	1	1	1	1	1	1	0.0172639
100+100+50 Gy	14	1	1	1	1	1	1	1	2	2	2	3	4	4	0.0049522
100+100+50 Gy	15	1	1	1	1	1	1	1	1	0	0	0	0	0	0.103068
100+100+50 Gy	16	1	1	1	1	1	1	1	1	2	2	2	2	3	0.0785474
100+100+50 Gy	17	1	1	1	1	1	1	1	1	1	1	0	0	0	0.0562281
100+100+50 Gy	18	1	1	1	1	1	1	1	0	0	0	0	0	0	0.0785474
100+100+50 Gy	19	1	1	1	1	1	1	1	0	0	0	0	0	0	0.099044
100+100+50 Gy	20	1	1	1	1	1	1	1	1	1	1	1	0	0	0.0927849
100+100+50 Gy	21	1	1	1	1	1	1	0	0	0	0	0	0	0	0.0785474
100+100+50 Gy	22	1	1	1	1	1	0	0	0	0	0	0	0	0	0.0502786
100+100+50 Gy	23	1	1	1	1	1	1	1	1	1	1	1	1	1	0.0455327
100+100+50 Gy	24	1	1	1	1	1	0	0	0	0	0	0	0	0	0
		days post irradiation
condition	well ID	0	5	7	12	14	19	21	26	28	33	35	40	42	curve slope
50+50+50+50+50 Gy	1	1	1	1	1	1	1	1	1	1	2	2	2	3	0.0373478
50+50+50+50+50 Gy	2	1	1	1	1	0	0	0	0	0	0	0	0	0	-0.0280625
50+50+50+50+50 Gy	3	1	1	1	1	1	0	0	0	0	0	0	0	0	-0.0315015
50+50+50+50+50 Gy	4	1	1	1	1	1	0	0	0	0	0	0	0	0	-0.0315015
50+50+50+50+50 Gy	5	1	1	1	1	1	0	0	0	0	0	0	0	0	-0.0315015
50+50+50+50+50 Gy	6	1	1	1	1	1	0	0	0	0	0	0	0	0	-0.0315015
50+50+50+50+50 Gy	7	1	1	1	1	1	0	0	0	0	0	0	0	0	-0.0315015
50+50+50+50+50 Gy	8	1	1	1	1	1	0	0	0	0	0	0	0	0	-0.0315015
50+50+50+50+50 Gy	9	1	1	1	1	1	1	1	1	1	1	1	1	1	0
50+50+50+50+50 Gy	10	1	1	1	1	1	1	1	0	0	0	0	0	0	-0.0330147
50+50+50+50+50 Gy	11	1	1	1	1	1	1	1	1	1	1	1	1	1	0
50+50+50+50+50 Gy	12	1	1	1	1	1	1	0	0	0	0	0	0	0	-0.0327051
50+50+50+50+50 Gy	13	1	1	1	1	1	1	1	2	2	3	3	4	4	0.0785474
50+50+50+50+50 Gy	14	1	1	1	1	1	0	0	0	0	0	0	0	0	-0.0315015
50+50+50+50+50 Gy	15	1	1	1	1	1	0	0	0	0	0	0	0	0	-0.0315015
50+50+50+50+50 Gy	16	1	1	1	1	1	0	0	0	0	0	0	0	0	-0.0315015
50+50+50+50+50 Gy	17	1	1	1	1	1	0	0	0	0	0	0	0	0	-0.0315015
50+50+50+50+50 Gy	18	1	1	1	1	1	0	0	0	0	0	0	0	0	-0.0315015
50+50+50+50+50 Gy	19	1	1	1	1	1	0	0	0	0	0	0	0	0	-0.0315015
50+50+50+50+50 Gy	20	1	1	1	1	1	0	0	0	0	0	0	0	0	-0.0315015
50+50+50+50+50 Gy	21	1	1	1	1	1	0	0	0	0	0	0	0	0	-0.0315015
50+50+50+50+50 Gy	22	1	1	1	1	1	0	0	0	0	0	0	0	0	-0.0315015
50+50+50+50+50 Gy	23	1	1	1	1	1	0	0	0	0	0	0	0	0	-0.0315015
50+50+50+50+50 Gy	24	1	1	1	1	1	0	0	0	0	0	0	0	0	-0.0315015
		days post irradiation
condition	well ID	0	5	7	12	14	19	21	26	28	33	35	40	42	curve slope
100+100+100 Gy 1	1	1	1	1	1	1	0	0	0	0	0	0	0	0	-0.0315015
100+100+100 Gy 1	2	1	1	1	1	1	1	1	0	0	0	0	0	0	-0.0330147
100+100+100 Gy 1	3	1	1	1	1	1	1	0	0	0	0	0	0	0	-0.0327051
100+100+100 Gy 1	4	1	1	1	1	1	0	0	0	0	0	0	0	0	-0.0315015
100+100+100 Gy 1	5	1	1	1	1	1	1	0	0	0	0	0	0	0	-0.0327051
100+100+100 Gy 1	6	1	1	1	1	1	1	0	0	0	0	0	0	0	-0.0327051
100+100+100 Gy 1	7	1	1	1	1	1	0	0	0	0	0	0	0	0	-0.0315015
100+100+100 Gy 1	8	1	1	1	1	1	1	1	0	0	0	0	0	0	-0.0330147
100+100+100 Gy 1	9	1	1	1	1	1	1	1	0	0	0	0	0	0	-0.0330147
100+100+100 Gy 1	10	1	1	1	1	1	0	0	0	0	0	0	0	0	-0.0315015
100+100+100 Gy 1	11	1	1	1	1	1	1	0	0	0	0	0	0	0	-0.0327051
100+100+100 Gy 1	12	1	1	1	1	1	0	0	0	0	0	0	0	0	-0.0315015
100+100+100 Gy 1	13	1	1	1	1	1	1	1	0	0	0	0	0	0	-0.0330147
100+100+100 Gy 1	14	1	1	1	1	1	0	0	0	0	0	0	0	0	-0.0315015
100+100+100 Gy 1	15	1	1	1	1	1	0	0	0	0	0	0	0	0	-0.0315015
100+100+100 Gy 1	16	1	1	1	1	1	0	0	0	0	0	0	0	0	-0.0315015
100+100+100 Gy 1	17	1	1	1	1	1	0	0	0	0	0	0	0	0	-0.0315015
100+100+100 Gy 1	18	1	1	1	1	1	0	0	0	0	0	0	0	0	-0.0315015
100+100+100 Gy 1	19	1	1	1	1	1	1	1	0	0	0	0	0	0	-0.0330147
100+100+100 Gy 1	20	1	1	1	1	1	1	0	0	0	0	0	0	0	-0.0327051
100+100+100 Gy 1	21	1	1	1	1	1	0	0	0	0	0	0	0	0	-0.0315015
100+100+100 Gy 1	22	1	1	1	1	1	1	0	0	0	0	0	0	0	-0.0327051
100+100+100 Gy 1	23	1	1	1	1	1	1	1	1	2	2	3	3	3	0.0543022
100+100+100 Gy 1	24	1	1	1	1	1	0	0	0	0	0	0	0	0	-0.0315015
		days post irradiation
condition	well ID	0	11	13	15	18	20	21	26	32	34	36	39	41
100+100+100 Gy 2	1	1	1	1	1	0	0	0	0	0	0	0	0	0	-0.0301185
100+100+100 Gy 2	2	1	1	1	1	0	0	0	0	0	0	0	0	0	-0.0301185
100+100+100 Gy 2	3	1	1	1	0	0	0	0	0	0	0	0	0	0	-0.0254558
100+100+100 Gy 2	4	1	1	1	1	0	0	0	0	0	0	0	0	0	-0.0301185
100+100+100 Gy 2	5	1	1	1	0	0	0	0	0	0	0	0	0	0	-0.0254558
100+100+100 Gy 2	6	1	1	1	1	0	0	0	0	0	0	0	0	0	-0.0301185
100+100+100 Gy 2	7	1	1	1	1	0	0	0	0	0	0	0	0	0	-0.0301185
100+100+100 Gy 2	8	1	1	0	0	0	0	0	0	0	0	0	0	0	-0.0197009
100+100+100 Gy 2	9	1	1	1	1	0	0	0	0	0	0	0	0	0	-0.0301185
100+100+100 Gy 2	10	1	1	1	1	0	0	0	0	0	0	0	0	0	-0.0301185
100+100+100 Gy 2	11	1	1	1	1	0	0	0	0	0	0	0	0	0	-0.0301185
100+100+100 Gy 2	12	1	1	1	1	1	1	1	1	1	1	1	1	1	0
100+100+100 Gy 2	13	1	1	0	0	0	0	0	0	0	0	0	0	0	-0.0197009
100+100+100 Gy 2	14	1	1	1	0	0	0	0	0	0	0	0	0	0	-0.0254558
100+100+100 Gy 2	15	1	1	1	1	0	0	0	0	0	0	0	0	0	-0.0301185
100+100+100 Gy 2	16	1	1	1	1	0	0	0	0	0	0	0	0	0	-0.0301185
100+100+100 Gy 2	17	1	1	1	0	0	0	0	0	0	0	0	0	0	-0.0254558
100+100+100 Gy 2	18	1	1	1	1	1	0	0	0	0	0	0	0	0	-0.0331429
100+100+100 Gy 2	19	1	1	1	1	0	0	0	0	0	0	0	0	0	-0.0301185
100+100+100 Gy 2	20	1	1	1	1	0	0	0	0	0	0	0	0	0	-0.0301185
100+100+100 Gy 2	21	1	1	1	1	1	0	0	0	0	0	0	0	0	-0.0331429
100+100+100 Gy 2	22	1	1	1	0	0	0	0	0	0	0	0	0	0	-0.0254558
100+100+100 Gy 2	23	1	1	1	1	0	0	0	0	0	0	0	0	0	-0.0301185
100+100+100 Gy 2	24	1	1	1	1	0	0	0	0	0	0	0	0	0	-0.0301185

## Sheet: SD8
Process	Category	Gene	Species	gene ID
Cell division	-	Aurora kinase A	Sbre	go_Sbre_v1_30931_1_1
Cell division	-	cdc16	Sbre	go_Sbre_v1_44391_1_1
Cell division	-	cdc20	Sbre	go_Sbre_v1_52123_1_1
Cell division	-	cdc45	Sbre	go_Sbre_v1_42015_1_1
Cell division	-	cdc5	Sbre	go_Sbre_v1_29100_1_1
Cell division	-	cdk1	Sbre	go_Sbre_v1_29782_1_1
Cell division	-	Cyclin D2	Sbre	go_Sbre_v1_59397_2_3
Cell division	-	Cyclin D2	Sbre	go_Sbre_v1_48696_1_1
Cell division	-	Cyclin D2	Sbre	go_Sbre_v1_47096_1_1
Cell division	-	Cyclin D2	Sbre	go_Sbre_v1_58417_1_1
Cell division	-	Cyclin K	Sbre	go_Sbre_v1_60166_1_1
Cell division	-	mcm1	Sbre	go_Sbre_v1_7484_1_1
Cell division	-	mcm2	Sbre	go_Sbre_v1_46595_1_1
Cell division	-	mcm3	Sbre	go_Sbre_v1_42447_1_1
Cell division	-	mcm4	Sbre	go_Sbre_v1_35096_2_1
Cell division	-	mcm5	Sbre	go_Sbre_v1_45227_1_1
Cell division	-	mcm6	Sbre	go_Sbre_v1_43670_1_1
Cell division	-	mcm7	Sbre	go_Sbre_v1_41356_1_1
Cell division	-	mcm8	Sbre	go_Sbre_v1_55830_1_1
Cell division	-	mcm9	Sbre	go_Sbre_v1_55338_2_1
Cell division	-	PCNA	Sbre	go_Sbre_v1_72399_1_1
Cell division	-	Aurora kinase A	Smed	dd_Smed_v6_9065_0_1
Cell division	-	Aurora kinase A	Smed	dd_Smed_v6_15869_0_1
Cell division	-	Aurora kinase A	Smed	dd_Smed_v6_12125_0_2
Cell division	-	Aurora kinase A	Smed	dd_Smed_v6_10323_0_1
Cell division	-	cdc16	Smed	dd_Smed_v6_13263_0_1
Cell division	-	cdc20	Smed	dd_Smed_v6_4796_0_1
Cell division	-	cdc45	Smed	dd_Smed_v6_16942_0_1
Cell division	-	cdc5	Smed	dd_Smed_v6_4163_0_1
Cell division	-	cdk1	Smed	dd_Smed_v6_11265_0_1
Cell division	-	Cyclin D2	Smed	dd_Smed_v6_13991_0_1
Cell division	-	Cyclin K	Smed	dd_Smed_v6_2558_1_1
Cell division	-	mcm2	Smed	dd_Smed_v6_7682_0_1
Cell division	-	mcm3	Smed	dd_Smed_v6_6734_0_1
Cell division	-	mcm4	Smed	dd_Smed_v6_5956_0_1
Cell division	-	mcm5	Smed	dd_Smed_v6_5764_0_1
Cell division	-	mcm6	Smed	dd_Smed_v6_2682_0_1
Cell division	-	mcm7	Smed	dd_Smed_v6_4712_0_1
Cell division	-	mcm8	Smed	dd_Smed_v6_22244_0_1
Cell division	-	mcm9	Smed	dd_Smed_v6_18101_0_1
Cell division	-	PCNA	Smed	dd_Smed_v6_1920_0_1
Ribosomal biogenesis	ribosomal biogenesis factor	AATF	Sbre	go_Sbre_v1_26141_1_1
Ribosomal biogenesis	ribosomal biogenesis factor	BMS1	Sbre	go_Sbre_v1_39469_1_1
Ribosomal biogenesis	ribosomal biogenesis factor	BRX1	Sbre	go_Sbre_v1_25786_1_1
Ribosomal biogenesis	ribosomal biogenesis factor	DDX10	Sbre	go_Sbre_v1_39657_1_1
Ribosomal biogenesis	ribosomal biogenesis factor	DDX47	Sbre	go_Sbre_v1_15777_1_1
Ribosomal biogenesis	ribosomal biogenesis factor	DKC1	Sbre	go_Sbre_v1_31025_1_1
Ribosomal biogenesis	ribosomal biogenesis factor	EIF4A3	Sbre	go_Sbre_v1_23590_1_1
Ribosomal biogenesis	ribosomal biogenesis factor	EMG1	Sbre	go_Sbre_v1_14996_1_1
Ribosomal biogenesis	ribosomal biogenesis factor	ESF1	Sbre	go_Sbre_v1_10975_1_1
Ribosomal biogenesis	ribosomal biogenesis factor	FBL	Sbre	go_Sbre_v1_70245_1_1
Ribosomal biogenesis	ribosomal biogenesis factor	FCF1	Sbre	go_Sbre_v1_36615_1_1
Ribosomal biogenesis	ribosomal biogenesis factor	GRWD1	Sbre	go_Sbre_v1_39507_1_1
Ribosomal biogenesis	ribosomal biogenesis factor	HEATR1	Sbre	go_Sbre_v1_62622_1_1
Ribosomal biogenesis	ribosomal biogenesis factor	IMP3	Sbre	go_Sbre_v1_4130_1_1
Ribosomal biogenesis	ribosomal biogenesis factor	IMP4	Sbre	go_Sbre_v1_23254_1_1
Ribosomal biogenesis	ribosomal biogenesis factor	KRI1	Sbre	go_Sbre_v1_41201_1_1
Ribosomal biogenesis	ribosomal biogenesis factor	KRR1	Sbre	go_Sbre_v1_29740_1_1
Ribosomal biogenesis	ribosomal biogenesis factor	LTV1	Sbre	go_Sbre_v1_69368_1_1
Ribosomal biogenesis	ribosomal biogenesis factor	MDN1	Sbre	go_Sbre_v1_65320_1_1
Ribosomal biogenesis	ribosomal biogenesis factor	MDN1	Sbre	go_Sbre_v1_65321_2_1
Ribosomal biogenesis	ribosomal biogenesis factor	MDN1	Sbre	go_Sbre_v1_23218_1_1
Ribosomal biogenesis	ribosomal biogenesis factor	MKI67IP	Sbre	go_Sbre_v1_5521_1_1
Ribosomal biogenesis	ribosomal biogenesis factor	MRTO4	Sbre	go_Sbre_v1_3411_1_1
Ribosomal biogenesis	ribosomal biogenesis factor	NIP7	Sbre	go_Sbre_v1_69175_2_1
Ribosomal biogenesis	ribosomal biogenesis factor	NIP7	Sbre	go_Sbre_v1_69174_1_1
Ribosomal biogenesis	ribosomal biogenesis factor	NOC2L	Sbre	go_Sbre_v1_41405_1_1
Ribosomal biogenesis	ribosomal biogenesis factor	NOC4L	Sbre	go_Sbre_v1_67065_1_1
Ribosomal biogenesis	ribosomal biogenesis factor	NOL6	Sbre	go_Sbre_v1_48516_1_1
Ribosomal biogenesis	ribosomal biogenesis factor	NOLC1	Sbre	go_Sbre_v1_15246_1_1
Ribosomal biogenesis	ribosomal biogenesis factor	NOM1	Sbre	go_Sbre_v1_40604_1_1
Ribosomal biogenesis	ribosomal biogenesis factor	NOP10	Sbre	go_Sbre_v1_24511_1_1
Ribosomal biogenesis	ribosomal biogenesis factor	NOP14	Sbre	go_Sbre_v1_14916_1_1
Ribosomal biogenesis	ribosomal biogenesis factor	NOP16	Sbre	go_Sbre_v1_30953_1_1
[truncated: 240 more rows]

## Sheet: SD9
Lysis buffer
[truncated: 15 more rows]

[truncated: 2 more sheets: SD10, SD11]
