# Supplementary material for: Regeneration in the absence of canonical neoblasts in an early branching flatworm
Source: Nat Commun. 2025 Jan 31;16:1232. doi: 10.1038/s41467-024-54716-x (PMC11785736; doi:10.1038/s41467-024-54716-x)
Supplement: Supplementary file 6 — Source Data [file 41467_2024_54716_MOESM6_ESM.xlsx]

## Sheet: Figure 1d
	number of worms in days post irradiation
treatment	0	1	2	3	4	5	6	7	8	9	10	11	12	13	14	15	16	17	18	19	20	21	22	23	24	25	26	27	28	29	30	31	32	33	34	35	36	37	38	39	40	41	42
control 1	24					34		39					43		46					64		74					85		94					112		117					140		146
control 2	24					26		35					55		62					77		78					83		88					101		105					111		113
100+100 Gy	24					25		25					25		25					28		28					37		41					51		53					67		70
100+100+50 Gy	24					24		24					24		24					16		19					20		20					23		25					31		33
50+50+50+50+50 Gy	24					24		24					24		23					6		5					5		5					7		7					8		9
100+100+100 Gy 1	24					24		24					24		24					12		6					1		2					2		3					3		3
100+100+100 Gy 2	24											24		22		17			3		1	1					1						1		1		1			1		1

## Sheet: Figure 2e
Total EdU+ cells					Total histone H3P+ cells
control	300 Gy 1 dpi	300 Gy 5 dpi	300 Gy 12 dpi		control	300 Gy 0 dpi	300 Gy 3 dpi
46	0	0	3		4	0	0
61	21	2	2		4	0	0
24	0	0	35		4	0	0
57	0	0	44		9	0	1
59	0	7	6		1	1	0
53	0	2	3		3	0	0
102	2	7	3		6	2	0
67	1	10	0		2	0	0
65	12	3	1		9	0	1
39		8	4		4	2	0
60		5	9		0	0	0
28		1	9		8		0
37		0			4		1
45		2			11		1
					8		0
					4

## Sheet: Figure 5a
number of piwiA+ cell clusters
piwiA RNAi	eGFP RNAi	control
0	10	14
0	5	14
0	14	13
0	5	8
0	6	10
0	10	6
0	8	8
0	6	12

## Sheet: Figure 5b
number of piwiB+ cell clusters
piwiB RNAi	eGFP RNAi	control
0	3	3
0	1	2
0	6	0
0	2	0
0	0	2
0	1	1
0	0	2
0	1	2
0

## Sheet: Figure 5c
number of histone H3P+ cells
piwiA	piwiB	200Gy	eGFP
4	3	0	0
10	0	0	0
6	0	0	6
1	2	0	5
10	2	0	3
12	5	0	2
1		0
3		0
		0
		0
		2

## Sheet: Figure 5d
	eGFP RNAi	200Gy	cdk1 RNAi	C4M1 RNAi	bruno RNAi	piwiB RNAi	piwiA RNAi
total numebr of worms	21	18	15	16	16	15	15
regenerated	15	0	0	2	12	14	9
regeneration failed	2	14	11	10	0	0	2
dead	4	4	4	4	4	1	4

## Sheet: Figure 5e
	number of worms in days post irradiation
treatment	0	2	4	7	9	11	14
piwiA RNAi	8	8	11	13	20	25	29
piwiB RNAi	8	8	9	13	17	22	29
bruno RNAi	8	8	10	11	13	17	21
c4m1 RNAi	8	8	8	7	7	8	9
cdk1 RNAi	8	8	8	9	10	11	11
eGFP RNAi	8	8	10	12	16	20	26

## Sheet: Supplementary Figure 6e-g
		worm 1	worm 2	worm 3	worm 4	worm 5
experiment 1	only EdU+	0	0	0	2	2
	EdU+/H2A+	1	3	4	2	0
	EdU+/C4M1+	0	0	0	0	0
	EdU+/C4M1+/H2A+	19	9	21	21	24
	EdU+ (total)	20	12	25	25	26
experiment 2	only EdU+	1	0	0	0
	EdU+/H2A+	30	15	24	22	16
	EdU+/EM1+	0	0	0	0	0
	EdU+/EM1+/H2A+	5	6	5	6	4
	EdU+ (total)	35	21	29	28	20
experiment 3	only EdU+	0	3	0	1	n/a
	EdU+/FBL+	4	0	1	1	n/a
	EdU+/C4M1+	0	0	0	0	n/a
	EdU+/C4M1+/FBL+	17	29	16	25	n/a
	EdU+ (total)	21	32	17	27	n/a
